# Supplementary material for: KIF11 manipulates SREBP2‐dependent mevalonate cross talk to promote tumor progression in pancreatic ductal adenocarcinoma
Source: Cancer Med. 2022 May 26;11(17):3282–95. doi: 10.1002/cam4.4683 (PMC9468433; doi:10.1002/cam4.4683)
Supplement: Supplementary file 2 — Table S1 [file CAM4-11-3282-s001.xls]

## Sheet: paad_tcga_clinical_data
Table S1. Clinical information of TCGA-PAAD cohort.
Study ID	Patient ID	Sample ID	Diagnosis Age	American Joint Committee on Cancer Metastasis Stage Code	Neoplasm Disease Lymph Node Stage American Joint Committee on Cancer Code	Neoplasm Disease Stage American Joint Committee on Cancer Code	American Joint Committee on Cancer Publication Version Type	American Joint Committee on Cancer Tumor Stage Code	Alcohol Consumption Frequency	Alcohol Exposure Intensity	Alcohol History Documented	Cancer Type	Cancer Type Detailed	Cause of death source	Neoplasm American Joint Committee on Cancer Clinical Group Stage	Neoplasm American Joint Committee on Cancer Clinical Distant Metastasis M Stage	Neoplasm American Joint Committee on Cancer Clinical Regional Lymph Node N Stage	Neoplasm American Joint Committee on Cancer Clinical Primary Tumor T Stage	Daily Alcohol	Days to Sample Collection.	Last Alive Less Initial Pathologic Diagnosis Date Calculated Day Value	days_to_patient_progression_free	Days to Sample Procurement	days_to_tumor_progression	Disease Free (Months)	Disease Free Status	Diabetes Onset Less Initial Pathologic Diagnosis Date Calculated Day Value	Participant Personal Medical History Diabetes Mellitus Ind-3	Disease code	Ethnicity Category	Lymphomatous Extranodal Site Involvement Indicator	Family History Cancer Type	Family History of Cancer	Form completion date	Fraction Genome Altered	Neoplasm Histologic Grade	Histologic Grading System Tier Category	Neoplasm Histologic Type Name	Tumor Other Histologic Subtype	Chronic Pancreatitis Personal Medical History Indicator	Chronic Pancreatitis Diagnosis Less Initial Pathologic Diagnosis Date Calculated Day Value	Neoadjuvant Therapy Type Administered Prior To Resection Text	Prior Cancer Diagnosis Occurence	ICD-10 Classification	International Classification of Diseases for Oncology, Third Edition ICD-O-3 Histology Code	International Classification of Diseases for Oncology, Third Edition ICD-O-3 Site Code	Informed consent verified	Year Cancer Initial Diagnosis	Invasive Adenocarcinoma Histology Diagnosis Indicator
paad_tcga	TCGA-2J-AAB1	TCGA-2J-AAB1-01	65	M0	N1	Stage IIB	7th	T3	3	Weekly Drinker	YES	Pancreatic Cancer	Pancreatic Adenocarcinoma	Medical Record	NA	NA	NA	NA	1	683	0	NA	NA	NA	NA	NA	NA	NO	NA	[Unknown]	NA	NA	NO	7/16/14	0.0697	G3	Four Tier	Pancreas-Adenocarcinoma-Other Subtype	invasive adenocarcinoma	NO	NA	No	No	C25.0	1980-03-01	C25.0	YES	2012	YES
paad_tcga	TCGA-2J-AAB4	TCGA-2J-AAB4-01	48	M0	N1	Stage IIB	7th	T2	NA	NA	NO	Pancreatic Cancer	Pancreatic Adenocarcinoma	NA	NA	NA	NA	NA	NA	713	0	NA	NA	NA	23.95	0:DiseaseFree	NA	NO	NA	NA	NA	NA	NA	7/16/14	0.1518	G2	Four Tier	Pancreas-Adenocarcinoma-Other Subtype	invasive, well-differentiated	YES	-292	No	No	C25.8	1940-03-01	C25.8	YES	2012	YES
paad_tcga	TCGA-2J-AAB6	TCGA-2J-AAB6-01	75	M0	N0	Stage IIA	7th	T3	NA	NA	NO	Pancreatic Cancer	Pancreatic Adenocarcinoma	Medical Record	NA	NA	NA	NA	NA	707	0	NA	NA	NA	5.55	1:Recurred/Progressed	NA	NO	NA	NA	NA	NA	NA	7/16/14	0.3743	G2	Four Tier	Pancreas-Adenocarcinoma Ductal Type	NA	NO	NA	No	No	C25.1	2000-03-01	C25.1	YES	2012	YES
paad_tcga	TCGA-2J-AAB8	TCGA-2J-AAB8-01	71	M0	N1	Stage IIB	7th	T3	NA	NA	NO	Pancreatic Cancer	Pancreatic Adenocarcinoma	NA	NA	NA	NA	NA	NA	688	0	NA	NA	NA	2.63	0:DiseaseFree	NA	NO	NA	NA	NA	NA	NA	7/16/14	0.0662	G3	Four Tier	Pancreas-Adenocarcinoma Ductal Type	NA	NO	NA	No	No	C25.0	2000-03-01	C25.0	YES	2012	YES
paad_tcga	TCGA-2J-AAB9	TCGA-2J-AAB9-01	70	M0	N1	Stage IIB	7th	T3	3	Weekly Drinker	YES	Pancreatic Cancer	Pancreatic Adenocarcinoma	Medical Record	NA	NA	NA	NA	1	560	0	NA	NA	NA	17.12	1:Recurred/Progressed	NA	NO	NA	NA	NA	Pancreas|Other	YES	7/16/14	0.0043	G1	Four Tier	Pancreas-Adenocarcinoma Ductal Type	NA	NO	NA	No	No	C25.0	2000-03-01	C25.0	YES	2012	YES
paad_tcga	TCGA-2J-AABA	TCGA-2J-AABA-01	55	M0	N1	Stage IIB	7th	T3	NA	NA	NO	Pancreatic Cancer	Pancreatic Adenocarcinoma	Medical Record	NA	NA	NA	NA	NA	598	0	NA	NA	NA	15.51	1:Recurred/Progressed	NA	NO	NA	NA	NA	NA	NA	7/16/14	0.0977	G2	Four Tier	Pancreas-Adenocarcinoma Ductal Type	NA	YES	-18029	No	No	C25.0	2000-03-01	C25.0	YES	2012	YES
paad_tcga	TCGA-2J-AABE	TCGA-2J-AABE-01	73	M0	N0	Stage IIA	7th	T3	3	Weekly Drinker	YES	Pancreatic Cancer	Pancreatic Adenocarcinoma	NA	NA	NA	NA	NA	1	515	0	NA	NA	NA	22.21	0:DiseaseFree	-9	YES	NA	NA	NA	NA	NO	7/16/14	0.1914	G2	Four Tier	Pancreas-Adenocarcinoma Ductal Type	NA	NO	NA	No	No	C25.1	2000-03-01	C25.1	YES	2012	YES
paad_tcga	TCGA-2J-AABF	TCGA-2J-AABF-01	73	M0	N1	Stage IIB	7th	T3	3	Weekly Drinker	YES	Pancreatic Cancer	Pancreatic Adenocarcinoma	Medical Record	NA	NA	NA	NA	1	510	0	NA	NA	NA	22.04	1:Recurred/Progressed	NA	NO	NA	NA	NA	Other	YES	7/16/14	0.078	G3	Four Tier	Pancreas-Adenocarcinoma Ductal Type	NA	NO	NA	No	No	C25.0	2000-03-01	C25.0	YES	2012	YES
paad_tcga	TCGA-2J-AABH	TCGA-2J-AABH-01	61	M0	N0	Stage IIA	7th	T3	NA	NA	NO	Pancreatic Cancer	Pancreatic Adenocarcinoma	NA	NA	NA	NA	NA	NA	1061	0	NA	NA	NA	42.28	1:Recurred/Progressed	NA	NO	NA	NA	NA	Other	YES	7/16/14	0.3237	G3	Four Tier	Pancreas-Adenocarcinoma-Other Subtype	Invasive adenocarcinoma	NO	NA	No	No	C25.1	1940-03-01	C25.1	YES	2011	YES
paad_tcga	TCGA-2J-AABI	TCGA-2J-AABI-01	55	M0	N0	Stage IIA	7th	T3	0.5	Social Drinker	YES	Pancreatic Cancer	Pancreatic Adenocarcinoma	NA	NA	NA	NA	NA	1	774	0	NA	NA	NA	25.89	1:Recurred/Progressed	NA	NO	NA	NA	NA	NA	NO	7/16/14	0.3565	G3	Four Tier	Pancreas-Adenocarcinoma-Other Subtype	Poorly differentiated adenocarcinoma	YES	-46	No	No	C25.0	1940-03-01	C25.0	YES	2011	YES
paad_tcga	TCGA-2J-AABK	TCGA-2J-AABK-01	71	M0	N1	Stage IIB	7th	T3	NA	NA	NO	Pancreatic Cancer	Pancreatic Adenocarcinoma	NA	NA	NA	NA	NA	NA	386	0	NA	NA	NA	15.9	0:DiseaseFree	NA	NO	NA	NA	NA	NA	NA	7/16/14	0.0324	G2	Four Tier	Pancreas-Adenocarcinoma Ductal Type	NA	NO	NA	No	No	C25.0	2000-03-01	C25.0	YES	2012	YES
paad_tcga	TCGA-2J-AABO	TCGA-2J-AABO-01	43	M0	N1	Stage IIB	7th	T3	NA	NA	NO	Pancreatic Cancer	Pancreatic Adenocarcinoma	NA	NA	NA	NA	NA	NA	314	0	NA	NA	NA	14.45	1:Recurred/Progressed	NA	NO	NA	NA	NA	Other	YES	7/16/14	0.1163	G2	Four Tier	Pancreas-Adenocarcinoma Ductal Type	NA	NO	NA	No	No	C25.0	2000-03-01	C25.0	YES	2013	YES
paad_tcga	TCGA-2J-AABP	TCGA-2J-AABP-01	58	M0	N1	Stage IIB	7th	T3	3	Weekly Drinker	YES	Pancreatic Cancer	Undifferentiated Carcinoma of the Pancreas	NA	NA	NA	NA	NA	1	237	0	NA	NA	NA	15.21	0:DiseaseFree	NA	NO	NA	NA	NA	Other	YES	7/16/14	0.4243	G4	Four Tier	Pancreas-Undifferentiated Carcinoma	NA	NO	NA	No	No	C25.0	2021-03-20	C25.0	YES	2013	YES
paad_tcga	TCGA-2J-AABR	TCGA-2J-AABR-01	60	M0	N0	Stage IIA	7th	T3	NA	NA	NO	Pancreatic Cancer	Pancreatic Adenocarcinoma	NA	NA	NA	NA	NA	NA	243	0	NA	NA	NA	13.53	1:Recurred/Progressed	NA	NO	NA	NA	NA	NA	NA	7/16/14	0.001	G3	Four Tier	Pancreas-Adenocarcinoma Ductal Type	NA	NO	NA	No	Yes, History of Prior Malignancy	C25.8	2000-03-01	C25.8	YES	2013	YES
paad_tcga	TCGA-2J-AABT	TCGA-2J-AABT-01	72	M0	N1	Stage IIB	7th	T3	0.5	Social Drinker	YES	Pancreatic Cancer	Pancreatic Adenocarcinoma	NA	NA	NA	NA	NA	1	399	0	NA	NA	NA	10.48	0:DiseaseFree	-79	YES	NA	NA	NA	NA	NO	7/16/14	0.035	G2	Four Tier	Pancreas-Adenocarcinoma Ductal Type	NA	YES	-80	No	Yes, History of Prior Malignancy	C25.0	2000-03-01	C25.0	YES	2012	YES
paad_tcga	TCGA-2J-AABU	TCGA-2J-AABU-01	56	M0	N1	Stage IIB	7th	T3	7	Daily Drinker	YES	Pancreatic Cancer	Pancreatic Adenocarcinoma	Medical Record	NA	NA	NA	NA	1	495	0	NA	NA	NA	5.06	1:Recurred/Progressed	NA	NO	NA	NA	NA	NA	NO	7/16/14	0.2572	G3	Four Tier	Pancreas-Adenocarcinoma Ductal Type	NA	NO	NA	No	No	C25.0	2000-03-01	C25.0	YES	2012	YES
paad_tcga	TCGA-2J-AABV	TCGA-2J-AABV-01	74	M0	N1	Stage IIB	7th	T3	NA	NA	NO	Pancreatic Cancer	Pancreatic Adenocarcinoma	Medical Record	NA	NA	NA	NA	NA	495	0	NA	NA	NA	20.27	1:Recurred/Progressed	NA	NO	NA	NA	NA	NA	NA	7/16/14	0.004	G4	Four Tier	Pancreas-Adenocarcinoma Ductal Type	NA	NO	NA	No	No	C25.0	2000-03-01	C25.0	YES	2012	YES
paad_tcga	TCGA-2L-AAQA	TCGA-2L-AAQA-01	76	MX	N1	Stage IIB	7th	T3	NA	None	YES	Pancreatic Cancer	Pancreatic Adenocarcinoma	Death Certificate	NA	NA	NA	NA	NA	1378	0	NA	NA	NA	NA	NA	NA	NO	NA	NA	NA	NA	NA	2010-08-14	0.1927	G2	Three Tier	Pancreas-Adenocarcinoma Ductal Type	NA	NO	NA	No	No	C25.9	2000-03-01	C25.9	YES	2010	YES
paad_tcga	TCGA-2L-AAQE	TCGA-2L-AAQE-01	56	M0	N1	Stage IIB	7th	T3	7	Daily Drinker	YES	Pancreatic Cancer	Pancreatic Adenocarcinoma	Death Certificate	NA	NA	NA	NA	2	1003	0	NA	NA	NA	NA	NA	-171	YES	NA	NA	NA	NA	NA	2010-08-14	0.2248	G2	Three Tier	Pancreas-Adenocarcinoma Ductal Type	NA	YES	-171	No	No	C25.0	2000-03-01	C25.0	YES	2011	YES
paad_tcga	TCGA-2L-AAQI	TCGA-2L-AAQI-01	66	MX	N1	Stage IIB	7th	T3	NA	None	YES	Pancreatic Cancer	Pancreatic Adenocarcinoma	Death Certificate	NA	NA	NA	NA	NA	912	0	NA	NA	NA	NA	NA	NA	NA	NA	NA	NA	NA	NO	2010-08-14	0.012	G3	Three Tier	Pancreas-Adenocarcinoma Ductal Type	NA	YES	-50	No	No	C25.0	2000-03-01	C25.0	YES	2011	YES
paad_tcga	TCGA-2L-AAQJ	TCGA-2L-AAQJ-01	49	MX	N0	Stage III	7th	T4	NA	None	YES	Pancreatic Cancer	Pancreatic Adenocarcinoma	Death Certificate	NA	NA	NA	NA	NA	1254	0	NA	NA	NA	NA	NA	NA	NO	NA	NA	NA	NA	NA	2010-08-14	0.1656	G2	Three Tier	Pancreas-Adenocarcinoma Ductal Type	NA	NO	NA	No	No	C25.0	2000-03-01	C25.0	YES	2010	YES
paad_tcga	TCGA-2L-AAQL	TCGA-2L-AAQL-01	82	MX	N1	Stage IIB	7th	T3	7	Daily Drinker	YES	Pancreatic Cancer	Pancreatic Adenocarcinoma	Death Certificate	NA	NA	NA	NA	3	1066	0	NA	NA	NA	NA	NA	NA	NO	NA	NA	NA	NA	NO	2010-08-14	0.235	G3	Three Tier	Pancreas-Adenocarcinoma Ductal Type	NA	NO	NA	No	No	C25.0	2000-03-01	C25.0	YES	2011	YES
paad_tcga	TCGA-2L-AAQM	TCGA-2L-AAQM-01	52	MX	N1	Stage IIB	7th	T3	7	Daily Drinker	YES	Pancreatic Cancer	Pancreatic Neuroendocrine Tumor	NA	NA	NA	NA	NA	4	1091	0	NA	NA	NA	45.43	0:DiseaseFree	NA	NA	NA	NA	NA	NA	NA	2010-08-14	0.9475	G1	Three Tier	Pancreas-Adenocarcinoma-Other Subtype	Neuroendocrine	NO	NA	No	No	C25.0	1946-03-01	C25.0	YES	2010	YES
paad_tcga	TCGA-3A-A9I5	TCGA-3A-A9I5-01	57	MX	N0	NA	6th	NA	NA	NA	NO	Pancreatic Cancer	Pancreatic Adenocarcinoma	NA	NA	NA	NA	NA	NA	1492	0	NA	NA	NA	58.94	0:DiseaseFree	NA	NO	NA	NOT HISPANIC OR LATINO	NA	Other	YES	9/24/14	0.233	G1	Four Tier	Pancreas-Adenocarcinoma Ductal Type	NA	NO	NA	No	Yes, History of Prior Malignancy	C25.0	2000-03-01	C25.0	YES	2009	YES
paad_tcga	TCGA-3A-A9I7	TCGA-3A-A9I7-01	45	MX	N1	Stage IIB	7th	T3	NA	NA	YES	Pancreatic Cancer	Pancreatic Adenocarcinoma	NA	NA	NA	NA	NA	NA	1212	0	NA	NA	NA	43	1:Recurred/Progressed	NA	NO	NA	NOT HISPANIC OR LATINO	NA	NA	NO	9/24/14	0.0003	G2	NA	Pancreas-Adenocarcinoma Ductal Type	NA	NO	NA	No	No	C25.0	2000-03-01	C25.0	YES	2010	YES
paad_tcga	TCGA-3A-A9I9	TCGA-3A-A9I9-01	67	MX	N0	Stage IIA	7th	T3	1	Weekly Drinker	YES	Pancreatic Cancer	Pancreatic Adenocarcinoma	Death Certificate	NA	NA	NA	NA	2	1038	0	NA	NA	NA	16.85	1:Recurred/Progressed	NA	NO	NA	NOT HISPANIC OR LATINO	NA	Other	YES	9/24/14	0.2688	G2	NA	Pancreas-Adenocarcinoma Ductal Type	NA	NO	NA	No	No	C25.0	2000-03-01	C25.0	YES	2011	YES
paad_tcga	TCGA-3A-A9IB	TCGA-3A-A9IB-01	69	MX	N1	Stage IIB	7th	T3	NA	NA	NO	Pancreatic Cancer	Pancreatic Adenocarcinoma	Medical Record	NA	NA	NA	NA	NA	1070	0	NA	NA	NA	NA	NA	NA	YES	NA	NOT HISPANIC OR LATINO	NA	NA	NO	9/24/14	0.21	G3	NA	Pancreas-Adenocarcinoma Ductal Type	NA	YES	1	No	No	C25.0	2000-03-01	C25.0	YES	2011	YES
paad_tcga	TCGA-3A-A9IC	TCGA-3A-A9IC-01	61	MX	N1	Stage IIB	7th	T3	NA	Weekly Drinker	YES	Pancreatic Cancer	Pancreatic Adenocarcinoma	Death Certificate	NA	NA	NA	NA	NA	1015	0	NA	NA	NA	NA	NA	NA	NO	NA	NOT HISPANIC OR LATINO	NA	Other	YES	9/24/14	0.3011	G2	NA	Pancreas-Adenocarcinoma Ductal Type	NA	YES	NA	No	No	C25.0	2000-03-01	C25.0	YES	2011	YES
paad_tcga	TCGA-3A-A9IH	TCGA-3A-A9IH-01	66	MX	N0	Stage IA	7th	T1	7	Daily Drinker	YES	Pancreatic Cancer	Pancreatic Adenocarcinoma	NA	NA	NA	NA	NA	1	686	0	NA	NA	NA	25.07	1:Recurred/Progressed	NA	NO	NA	NOT HISPANIC OR LATINO	NA	NA	NO	9/24/14	0.1649	G2	NA	Pancreas-Adenocarcinoma Ductal Type	NA	YES	NA	No	No	C25.1	2000-03-01	C25.1	YES	2012	YES
paad_tcga	TCGA-3A-A9IJ	TCGA-3A-A9IJ-01	65	MX	N0	Stage IB	6th	T2	NA	NA	NO	Pancreatic Cancer	Pancreatic Neuroendocrine Tumor	NA	NA	NA	NA	NA	NA	1520	0	NA	NA	NA	60.91	0:DiseaseFree	NA	NO	NA	NOT HISPANIC OR LATINO	NA	NA	NO	9/22/14	0	G1	Four Tier	Pancreas-Adenocarcinoma-Other Subtype	NEUROENDOCRINE CARCINOMA NOS	NO	NA	No	Yes, History of Prior Malignancy	C25.0	1946-03-01	C25.0	YES	2009	YES
paad_tcga	TCGA-3A-A9IL	TCGA-3A-A9IL-01	39	MX	NA	Stage I	6th	T1	NA	NA	NO	Pancreatic Cancer	Pancreatic Neuroendocrine Tumor	NA	NA	NA	NA	NA	NA	2505	0	NA	NA	NA	90.05	0:DiseaseFree	NA	NO	NA	NOT HISPANIC OR LATINO	NA	NA	NO	9/22/14	0.659	G1	Four Tier	Pancreas-Adenocarcinoma-Other Subtype	NEUROENDOCRINE CARCINOMA NOS	NO	NA	No	Yes, History of Prior Malignancy	C25.1	1946-03-01	C25.1	YES	2007	YES
paad_tcga	TCGA-3A-A9IN	TCGA-3A-A9IN-01	62	MX	NX	Stage IB	6th	T2	7	Daily Drinker	YES	Pancreatic Cancer	Pancreatic Neuroendocrine Tumor	NA	NA	NA	NA	NA	1	2002	0	NA	NA	NA	68.46	0:DiseaseFree	NA	NO	NA	NOT HISPANIC OR LATINO	NA	Other	YES	9/22/14	0.8979	G2	Four Tier	Pancreas-Adenocarcinoma-Other Subtype	NEUROENDOCRINE CARCINOMA NOS	NO	NA	No	No	C25.1	1946-03-01	C25.1	YES	2008	YES
paad_tcga	TCGA-3A-A9IO	TCGA-3A-A9IO-01	55	MX	NX	NA	6th	TX	NA	Occasional Drinker	YES	Pancreatic Cancer	Pancreatic Neuroendocrine Tumor	NA	NA	NA	NA	NA	NA	1633	0	NA	NA	NA	63.8	0:DiseaseFree	NA	YES	NA	NOT HISPANIC OR LATINO	NA	NA	NO	9/22/14	0.495	G1	Four Tier	Pancreas-Adenocarcinoma-Other Subtype	NEUROENDOCRINE CARCINOMA NOS	NO	NA	No	No	C25.1	1946-03-01	C25.1	YES	2009	YES
paad_tcga	TCGA-3A-A9IR	TCGA-3A-A9IR-01	64	MX	N0	Stage IB	7th	T2	NA	Occasional Drinker	YES	Pancreatic Cancer	Pancreatic Neuroendocrine Tumor	NA	NA	NA	NA	NA	NA	1268	0	NA	NA	NA	50.66	0:DiseaseFree	NA	NO	NA	NOT HISPANIC OR LATINO	NA	Other	YES	9/22/14	0.0494	G1	Four Tier	Pancreas-Adenocarcinoma-Other Subtype	NEUROENDOCRINE CARCINOMA NOS	NO	NA	No	No	C25.2	1946-03-01	C25.2	YES	2010	YES
paad_tcga	TCGA-3A-A9IS	TCGA-3A-A9IS-01	67	MX	N0	Stage IB	7th	T2	NA	NA	NO	Pancreatic Cancer	Pancreatic Neuroendocrine Tumor	NA	NA	NA	NA	NA	NA	1141	0	NA	NA	NA	32.79	0:DiseaseFree	NA	NO	NA	NOT HISPANIC OR LATINO	NA	NA	NO	10/24/14	0.6846	G1	Four Tier	Pancreas-Adenocarcinoma-Other Subtype	82463 NEUROENDOCRINE CARCINOMA NOS	NO	NA	No	No	C25.1	1946-03-01	C25.1	YES	2010	YES
paad_tcga	TCGA-3A-A9IU	TCGA-3A-A9IU-01	65	MX	N1	Stage IIB	7th	T3	NA	Occasional Drinker	YES	Pancreatic Cancer	Pancreatic Adenocarcinoma	Death Certificate	NA	NA	NA	NA	NA	946	0	NA	NA	NA	12.19	1:Recurred/Progressed	NA	NO	NA	NOT HISPANIC OR LATINO	NA	NA	NO	9/24/14	0.1821	G3	Four Tier	Pancreas-Adenocarcinoma Ductal Type	NA	NO	NA	No	No	C25.0	2000-03-01	C25.0	YES	2011	YES
paad_tcga	TCGA-3A-A9IV	TCGA-3A-A9IV-01	59	MX	N0	Stage IB	7th	T2	NA	Social Drinker	YES	Pancreatic Cancer	Pancreatic Neuroendocrine Tumor	NA	NA	NA	NA	NA	NA	787	0	NA	NA	NA	36.24	0:DiseaseFree	NA	NO	NA	NOT HISPANIC OR LATINO	NA	Other	YES	10/24/14	0.8659	G1	Four Tier	Pancreas-Adenocarcinoma-Other Subtype	NEUROENDOCRINE CARCINOMA	NO	NA	No	No	C25.2	1946-03-01	C25.2	YES	2011	YES
paad_tcga	TCGA-3A-A9IX	TCGA-3A-A9IX-01	40	MX	N0	Stage IA	7th	T1	NA	Social Drinker	YES	Pancreatic Cancer	Pancreatic Adenocarcinoma	NA	NA	NA	NA	NA	NA	715	0	NA	NA	NA	34.07	0:DiseaseFree	-50	YES	NA	NOT HISPANIC OR LATINO	NA	NA	NO	9/24/14	0.0002	G2	Four Tier	Pancreas-Adenocarcinoma Ductal Type	NA	NO	NA	No	No	C25.0	2000-03-01	C25.0	YES	2012	YES
paad_tcga	TCGA-3A-A9IZ	TCGA-3A-A9IZ-01	47	MX	N1	Stage IIB	7th	T3	NA	NA	NO	Pancreatic Cancer	Pancreatic Adenocarcinoma	Death Certificate	NA	NA	NA	NA	NA	574	0	NA	NA	NA	3.58	1:Recurred/Progressed	NA	NO	NA	HISPANIC OR LATINO	NA	NA	NO	9/24/14	0.2827	G2	Four Tier	Pancreas-Adenocarcinoma Ductal Type	NA	NO	NA	No	No	C25.0	2000-03-01	C25.0	YES	2012	YES
paad_tcga	TCGA-3A-A9J0	TCGA-3A-A9J0-01	75	MX	N1	Stage IIB	7th	T3	NA	NA	NO	Pancreatic Cancer	Pancreatic Adenocarcinoma	NA	NA	NA	NA	NA	NA	408	0	NA	NA	NA	11.93	1:Recurred/Progressed	NA	NO	NA	NOT HISPANIC OR LATINO	NA	NA	NO	9/24/14	0.4872	G2	Four Tier	Pancreas-Adenocarcinoma Ductal Type	NA	NO	NA	No	No	C25.0	2000-03-01	C25.0	YES	2012	YES
paad_tcga	TCGA-3E-AAAY	TCGA-3E-AAAY-01	67	MX	N1	Stage IIB	6th	T3	NA	None	YES	Pancreatic Cancer	Pancreatic Adenocarcinoma	NA	NA	NA	NA	NA	NA	2017	0	NA	NA	NA	32.42	1:Recurred/Progressed	NA	NO	NA	NOT HISPANIC OR LATINO	NA	NA	NA	2006-06-14	0.0003	G3	NA	Pancreas-Adenocarcinoma Ductal Type	NA	NO	NA	No	No	C25.1	2000-03-01	C25.1	YES	2008	YES
paad_tcga	TCGA-3E-AAAZ	TCGA-3E-AAAZ-01	71	MX	N0	Stage IIA	6th	T3	NA	NA	NA	Pancreatic Cancer	Pancreatic Adenocarcinoma	Medical Record	NA	NA	NA	NA	NA	2095	0	NA	NA	NA	52.56	1:Recurred/Progressed	NA	NA	NA	HISPANIC OR LATINO	NA	NA	NA	2006-06-14	0.2261	G2	NA	Pancreas-Adenocarcinoma Ductal Type	NA	NA	NA	No	No	C25.0	2000-03-01	C25.0	YES	2008	YES
paad_tcga	TCGA-F2-6879	TCGA-F2-6879-01	57	M0	N1	Stage IIB	6th	T3	NA	Daily Drinker	YES	Pancreatic Cancer	Pancreatic Adenocarcinoma	NA	NA	NA	NA	NA	1	NA	0	NA	NA	NA	6.01	1:Recurred/Progressed	NA	NO	NA	NA	NA	Pancreas	YES	2006-11-12	0.2146	G2	Four Tier	Pancreas-Adenocarcinoma-Other Subtype	Adenocarcinoma, NOS	NO	NA	No	No	C25.0	1940-03-01	C25.0	YES	2009	YES
paad_tcga	TCGA-F2-6880	TCGA-F2-6880-01	70	M0	N1	Stage IIB	6th	T3	7	Daily Drinker	YES	Pancreatic Cancer	Pancreatic Adenocarcinoma	NA	NA	NA	NA	NA	2	NA	0	NA	NA	NA	9.69	0:DiseaseFree	NA	YES	NA	NA	NA	NA	NO	2006-11-12	0	G1	Four Tier	Pancreas-Adenocarcinoma Ductal Type	NA	NO	NA	No	No	C25.0	1940-03-01	C25.0	YES	2009	YES
paad_tcga	TCGA-F2-7273	TCGA-F2-7273-01	54	M0	N1	Stage IIB	7th	T3	NA	NA	NO	Pancreatic Cancer	Pancreatic Adenocarcinoma	NA	NA	NA	NA	NA	NA	NA	0	NA	NA	NA	8.41	1:Recurred/Progressed	NA	NO	NA	NOT HISPANIC OR LATINO	NA	NA	NO	2006-11-12	0	G3	Four Tier	Pancreas-Adenocarcinoma Ductal Type	NA	NO	NA	No	No	C25.9	1940-03-01	C25.9	YES	2011	YES
paad_tcga	TCGA-F2-7276	TCGA-F2-7276-01	64	M0	N1	Stage IIB	7th	T3	NA	NA	NO	Pancreatic Cancer	Pancreatic Adenocarcinoma	Medical Record	NA	NA	NA	NA	NA	NA	0	NA	NA	NA	NA	NA	-54	YES	NA	NOT HISPANIC OR LATINO	NA	Other	YES	2006-11-12	0.0001	G1	Four Tier	Pancreas-Adenocarcinoma Ductal Type	NA	NO	NA	No	No	C25.9	1940-03-01	C25.9	YES	2011	YES
paad_tcga	TCGA-F2-A44G	TCGA-F2-A44G-01	79	M0	N1	Stage IIB	7th	T3	NA	Daily Drinker	YES	Pancreatic Cancer	Pancreatic Adenocarcinoma	NA	NA	NA	NA	NA	1	105	0	NA	NA	NA	7.03	1:Recurred/Progressed	NA	NO	NA	NOT HISPANIC OR LATINO	NA	NA	NO	2011-01-12	0.0757	G2	NA	Pancreas-Adenocarcinoma Ductal Type	NA	NO	NA	No	Yes, History of Prior Malignancy	C25.0	1940-03-01	C25.0	YES	2012	YES
paad_tcga	TCGA-F2-A44H	TCGA-F2-A44H-01	65	M0	N0	Stage IIA	7th	T3	NA	NA	NO	Pancreatic Cancer	Pancreatic Adenocarcinoma	NA	NA	NA	NA	NA	NA	105	0	NA	NA	NA	19.25	0:DiseaseFree	NA	YES	NA	NOT HISPANIC OR LATINO	NA	Other	YES	2011-01-12	0.024	G2	NA	Pancreas-Adenocarcinoma Ductal Type	NA	NO	NA	No	No	C25.0	1940-03-01	C25.0	YES	2012	YES
paad_tcga	TCGA-F2-A7TX	TCGA-F2-A7TX-01	77	M0	N1	Stage IIB	7th	T3	7	Daily Drinker	YES	Pancreatic Cancer	Pancreatic Adenocarcinoma	Medical Record	NA	NA	NA	NA	2	142	0	NA	NA	NA	NA	NA	NA	YES	NA	NA	NA	Breast	YES	3/27/14	0.0445	G3	NA	Pancreas-Adenocarcinoma Ductal Type	NA	NO	NA	No	No	C25.0	2000-03-01	C25.0	YES	2013	YES
paad_tcga	TCGA-F2-A8YN	TCGA-F2-A8YN-01	76	M0	N0	Stage IIA	7th	T3	NA	Occasional Drinker	YES	Pancreatic Cancer	Pancreatic Adenocarcinoma	NA	NA	NA	NA	NA	NA	112	0	NA	NA	NA	16.98	0:DiseaseFree	NA	YES	NA	NOT HISPANIC OR LATINO	NA	Other	YES	2003-10-14	0.202	G2	NA	Pancreas-Adenocarcinoma Ductal Type	NA	NO	NA	No	No	C25.0	2000-03-01	C25.0	YES	2013	YES
paad_tcga	TCGA-FB-A4P5	TCGA-FB-A4P5-01	69	MX	N1	Stage IIB	7th	T3	NA	NA	NO	Pancreatic Cancer	Pancreatic Adenocarcinoma	NA	NA	NA	NA	NA	NA	90	0	NA	NA	NA	NA	NA	NA	NO	NA	NOT HISPANIC OR LATINO	NA	Other	YES	2002-11-13	0	G2	NA	Pancreas-Adenocarcinoma Ductal Type	NA	NO	NA	No	No	C25.0	2000-03-01	C25.0	YES	2012	YES
paad_tcga	TCGA-FB-A4P6	TCGA-FB-A4P6-01	54	MX	N1	Stage IIB	7th	T3	NA	None	YES	Pancreatic Cancer	Pancreatic Adenocarcinoma	NA	NA	NA	NA	NA	NA	76	0	NA	NA	NA	20.37	1:Recurred/Progressed	NA	NO	NA	NOT HISPANIC OR LATINO	NA	NA	NO	2002-11-13	NA	G1	NA	Pancreas-Adenocarcinoma Ductal Type	NA	NO	NA	No	No	C25.0	2000-03-01	C25.0	YES	2012	YES
paad_tcga	TCGA-FB-A545	TCGA-FB-A545-01	72	M0	N1	Stage IIB	7th	T3	NA	NA	NO	Pancreatic Cancer	Pancreatic Adenocarcinoma	NA	NA	NA	NA	NA	NA	65	0	NA	NA	NA	12.42	1:Recurred/Progressed	NA	NO	NA	NOT HISPANIC OR LATINO	NA	Melanoma	YES	3/22/13	0.612	G2	Four Tier	Pancreas-Adenocarcinoma Ductal Type	NA	NA	NA	No	No	C25.1	2000-03-01	C25.1	YES	2012	YES
paad_tcga	TCGA-FB-A5VM	TCGA-FB-A5VM-01	74	M0	N0	Stage IB	7th	T2	1	Occasional Drinker	YES	Pancreatic Cancer	Pancreatic Adenocarcinoma	NA	NA	NA	NA	NA	NA	91	0	NA	NA	NA	5.81	1:Recurred/Progressed	NA	YES	NA	NOT HISPANIC OR LATINO	NA	NA	NO	5/24/13	0.0677	G3	Three Tier	Pancreas-Adenocarcinoma Ductal Type	NA	NO	NA	No	No	C25.0	2000-03-01	C25.0	YES	2012	YES
paad_tcga	TCGA-FB-A78T	TCGA-FB-A78T-01	71	M0	N1	Stage IIB	7th	T3	NA	NA	NO	Pancreatic Cancer	Pancreatic Adenocarcinoma	NA	NA	NA	NA	NA	NA	101	0	NA	NA	NA	NA	NA	NA	NO	NA	NOT HISPANIC OR LATINO	NA	Other	YES	11/13/13	0.1291	G2	Three Tier	Pancreas-Adenocarcinoma Ductal Type	NA	NA	NA	No	No	C25.0	2000-03-01	C25.0	YES	2013	YES
paad_tcga	TCGA-FB-A7DR	TCGA-FB-A7DR-01	48	M0	NX	Stage IIA	7th	T3	3	Weekly Drinker	YES	Pancreatic Cancer	Pancreatic Adenocarcinoma	NA	NA	NA	NA	NA	1	250	0	NA	NA	NA	NA	NA	NA	NO	NA	NOT HISPANIC OR LATINO	NA	NA	NO	11/13/13	0.0028	G2	Four Tier	Pancreas-Colloid (mucinous non-cystic) Carcinoma	NA	NA	NA	No	No	C25.0	1980-03-01	C25.0	YES	2012	YES
paad_tcga	TCGA-FB-AAPP	TCGA-FB-AAPP-01	71	MX	N1	Stage IIB	7th	T3	NA	Social Drinker	YES	Pancreatic Cancer	Pancreatic Adenocarcinoma	Medical Record	NA	NA	NA	NA	NA	1790	0	NA	NA	NA	4.93	1:Recurred/Progressed	NA	NO	NA	NOT HISPANIC OR LATINO	NA	Pancreas	YES	5/22/14	0.2727	G3	NA	Pancreas-Adenocarcinoma Ductal Type	NA	NO	NA	No	No	C25.0	2000-03-01	C25.0	YES	2009	YES
paad_tcga	TCGA-FB-AAPQ	TCGA-FB-AAPQ-01	65	MX	N1	Stage IIB	7th	T3	NA	NA	NO	Pancreatic Cancer	Pancreatic Adenocarcinoma	Medical Record	NA	NA	NA	NA	NA	2156	0	NA	NA	NA	NA	NA	NA	YES	NA	NOT HISPANIC OR LATINO	NA	NA	NA	5/22/14	0.2011	G2	Three Tier	Pancreas-Adenocarcinoma Ductal Type	NA	NO	NA	No	No	C25.0	2000-03-01	C25.0	YES	2008	YES
paad_tcga	TCGA-FB-AAPS	TCGA-FB-AAPS-01	62	MX	N1	Stage IIB	7th	T2	NA	NA	NO	Pancreatic Cancer	Pancreatic Adenocarcinoma	NA	NA	NA	NA	NA	NA	2035	0	NA	NA	NA	7.49	0:DiseaseFree	NA	NO	NA	NOT HISPANIC OR LATINO	NA	NA	NA	5/22/14	0.0001	G2	Three Tier	Pancreas-Adenocarcinoma Ductal Type	NA	NO	NA	No	No	C25.0	2000-03-01	C25.0	YES	2008	YES
paad_tcga	TCGA-FB-AAPU	TCGA-FB-AAPU-01	41	MX	N0	Stage IIA	7th	T3	NA	None	YES	Pancreatic Cancer	Pancreatic Adenocarcinoma	Medical Record	NA	NA	NA	NA	NA	1852	0	NA	NA	NA	NA	NA	NA	NO	NA	NOT HISPANIC OR LATINO	NA	NA	NA	5/22/14	0.2542	G2	Three Tier	Pancreas-Adenocarcinoma Ductal Type	NA	YES	-71	No	No	C25.0	2000-03-01	C25.0	YES	2008	YES
paad_tcga	TCGA-FB-AAPY	TCGA-FB-AAPY-01	71	MX	N1	Stage IIB	7th	T2	NA	Social Drinker	YES	Pancreatic Cancer	Pancreatic Adenocarcinoma	Medical Record	NA	NA	NA	NA	NA	2248	0	NA	NA	NA	NA	NA	-9070	YES	NA	NOT HISPANIC OR LATINO	NA	Breast	YES	5/22/14	0.0003	G2	Three Tier	Pancreas-Adenocarcinoma Ductal Type	NA	NA	NA	No	No	C25.0	2000-03-01	C25.0	YES	2007	YES
paad_tcga	TCGA-FB-AAPZ	TCGA-FB-AAPZ-01	54	MX	N1	Stage IIB	7th	T2	NA	NA	NO	Pancreatic Cancer	Pancreatic Adenocarcinoma	NA	NA	NA	NA	NA	NA	1882	0	NA	NA	NA	23.52	1:Recurred/Progressed	NA	NO	NA	NOT HISPANIC OR LATINO	NA	Breast	YES	7/22/14	0.6471	G3	Three Tier	Pancreas-Adenocarcinoma Ductal Type	NA	NO	NA	No	No	C25.0	2000-03-01	C25.0	YES	2008	YES
paad_tcga	TCGA-FB-AAQ0	TCGA-FB-AAQ0-01	68	MX	N0	Stage IIA	7th	T3	NA	NA	NO	Pancreatic Cancer	Pancreatic Adenocarcinoma	Medical Record	NA	NA	NA	NA	NA	1001	0	NA	NA	NA	NA	NA	20	YES	NA	NOT HISPANIC OR LATINO	NA	Pancreas	YES	5/22/14	0.1817	G3	Four Tier	Pancreas-Adenocarcinoma Ductal Type	NA	NO	NA	No	No	C25.0	2000-03-01	C25.0	YES	2011	YES
paad_tcga	TCGA-FB-AAQ1	TCGA-FB-AAQ1-01	49	MX	N1	Stage IIB	7th	T3	NA	NA	NO	Pancreatic Cancer	Pancreatic Adenocarcinoma	Medical Record	NA	NA	NA	NA	NA	1091	0	NA	NA	NA	NA	NA	NA	NO	NA	NOT HISPANIC OR LATINO	NA	NA	NA	5/23/14	0.1766	G2	Four Tier	Pancreas-Adenocarcinoma Ductal Type	NA	NO	NA	No	No	C25.0	2000-03-01	C25.0	YES	2011	YES
paad_tcga	TCGA-FB-AAQ2	TCGA-FB-AAQ2-01	81	MX	N1	Stage IIB	7th	T3	NA	None	YES	Pancreatic Cancer	Pancreatic Adenocarcinoma	Medical Record	NA	NA	NA	NA	NA	879	0	NA	NA	NA	3.02	1:Recurred/Progressed	-198	YES	NA	NOT HISPANIC OR LATINO	NA	NA	NO	7/22/14	0.2262	G3	Four Tier	Pancreas-Adenocarcinoma Ductal Type	NA	NO	NA	No	No	C25.0	2000-03-01	C25.0	YES	2011	YES
paad_tcga	TCGA-FB-AAQ3	TCGA-FB-AAQ3-01	65	MX	N1	Stage IIB	7th	T3	NA	None	YES	Pancreatic Cancer	Pancreatic Adenocarcinoma	Autopsy	NA	NA	NA	NA	NA	1275	0	NA	NA	NA	NA	NA	NA	NO	NA	NOT HISPANIC OR LATINO	NA	Breast	YES	7/22/14	0.1127	G2	Four Tier	Pancreas-Adenocarcinoma Ductal Type	NA	NO	NA	No	No	C25.0	2000-03-01	C25.0	YES	2010	YES
paad_tcga	TCGA-FB-AAQ6	TCGA-FB-AAQ6-01	85	MX	N0	Stage IA	7th	T1	NA	None	YES	Pancreatic Cancer	Pancreatic Adenocarcinoma	Medical Record	NA	NA	NA	NA	NA	818	0	NA	NA	NA	7	1:Recurred/Progressed	NA	NO	NA	NOT HISPANIC OR LATINO	NA	NA	NA	7/22/14	0.2782	G2	Four Tier	Pancreas-Adenocarcinoma Ductal Type	NA	NO	NA	No	Yes, History of Prior Malignancy	C25.2	2000-03-01	C25.2	YES	2011	YES
paad_tcga	TCGA-FZ-5919	TCGA-FZ-5919-01	59	MX	N1	Stage IIB	6th	T3	NA	NA	NO	Pancreatic Cancer	Pancreatic Adenocarcinoma	Medical Record	NA	NA	NA	NA	NA	NA	0	NA	NA	NA	1.81	1:Recurred/Progressed	NA	NO	NA	NOT HISPANIC OR LATINO	NA	Pancreas	YES	2003-12-13	0.0378	G3	NA	Pancreas-Adenocarcinoma Ductal Type	NA	NA	NA	No	No	C25.0	2000-03-01	C25.0	YES	2007	YES
paad_tcga	TCGA-FZ-5920	TCGA-FZ-5920-01	52	M0	N1	Stage IIB	6th	T3	NA	NA	NA	Pancreatic Cancer	Pancreatic Adenocarcinoma	Death Certificate	NA	NA	NA	NA	NA	NA	0	NA	NA	NA	NA	NA	NA	NA	NA	NOT HISPANIC OR LATINO	NA	NA	NA	6/14/13	0.0578	G3	NA	Pancreas-Adenocarcinoma Ductal Type	NA	NA	NA	No	No	C25.0	2000-03-01	C25.0	YES	2007	YES
paad_tcga	TCGA-FZ-5921	TCGA-FZ-5921-01	85	M0	N1	Stage IIB	6th	T3	NA	NA	NA	Pancreatic Cancer	Pancreatic Adenocarcinoma	Death Certificate	NA	NA	NA	NA	NA	NA	0	NA	NA	NA	3.38	1:Recurred/Progressed	NA	NA	NA	NA	NA	NA	NA	2007-01-14	0.0114	GX	NA	Pancreas-Adenocarcinoma Ductal Type	NA	NA	NA	No	No	C25.0	2000-03-01	C25.0	YES	2007	YES
paad_tcga	TCGA-FZ-5922	TCGA-FZ-5922-01	81	M0	N0	Stage IIA	6th	T3	NA	NA	NA	Pancreatic Cancer	Pancreatic Adenocarcinoma	Death Certificate	NA	NA	NA	NA	NA	NA	0	NA	NA	NA	24.41	1:Recurred/Progressed	NA	NO	NA	NOT HISPANIC OR LATINO	NA	NA	NA	6/14/13	0.1177	G2	NA	Pancreas-Adenocarcinoma Ductal Type	NA	NO	NA	No	No	C25.0	2000-03-01	C25.0	YES	2007	YES
paad_tcga	TCGA-FZ-5923	TCGA-FZ-5923-01	71	M1	N1	Stage IV	6th	T4	NA	NA	NA	Pancreatic Cancer	Pancreatic Adenocarcinoma	Death Certificate	NA	NA	NA	NA	NA	NA	0	NA	NA	NA	NA	NA	NA	NA	NA	NOT HISPANIC OR LATINO	NA	NA	YES	1/17/13	0.0703	G1	NA	Pancreas-Adenocarcinoma Ductal Type	NA	NA	NA	No	No	C25.0	2000-03-01	C25.0	YES	2008	YES
paad_tcga	TCGA-FZ-5924	TCGA-FZ-5924-01	83	M0	N1	Stage IIA	6th	T3	NA	NA	NA	Pancreatic Cancer	Pancreatic Adenocarcinoma	Death Certificate	NA	NA	NA	NA	NA	NA	0	NA	NA	NA	NA	NA	NA	NA	NA	NOT HISPANIC OR LATINO	NA	NA	NA	1/16/13	0.3431	G3	NA	Pancreas-Adenocarcinoma Ductal Type	NA	NA	NA	No	Yes, History of Prior Malignancy	C25.0	2000-03-01	C25.0	YES	2008	YES
paad_tcga	TCGA-FZ-5926	TCGA-FZ-5926-01	73	M0	N1	Stage III	5th	T3	NA	NA	NA	Pancreatic Cancer	Pancreatic Adenocarcinoma	Medical Record	NA	NA	NA	NA	NA	NA	0	NA	NA	NA	NA	NA	NA	NA	NA	NOT HISPANIC OR LATINO	NA	NA	NA	1/17/13	0.0003	G2	NA	Pancreas-Adenocarcinoma Ductal Type	NA	NA	NA	No	No	C25.0	2000-03-01	C25.0	YES	2001	YES
paad_tcga	TCGA-H6-8124	TCGA-H6-8124-01	56	M0	N1	Stage IIB	7th	T3	NA	Occasional Drinker	YES	Pancreatic Cancer	Pancreatic Adenocarcinoma	NA	NA	NA	NA	NA	NA	NA	0	NA	NA	NA	8.51	1:Recurred/Progressed	NA	NO	NA	NOT HISPANIC OR LATINO	NA	Other	YES	2006-05-12	0.2604	G3	Three Tier	Pancreas-Adenocarcinoma Ductal Type	NA	NO	NA	No	No	C25.0	1940-03-01	C25.0	YES	2011	YES
paad_tcga	TCGA-H6-A45N	TCGA-H6-A45N-01	88	MX	N1	Stage IIB	7th	T3	7	Daily Drinker	YES	Pancreatic Cancer	Pancreatic Adenocarcinoma	NA	NA	NA	NA	NA	1	203	0	NA	NA	NA	11.93	1:Recurred/Progressed	NA	NO	NA	NOT HISPANIC OR LATINO	NA	NA	YES	12/14/12	0	G3	NA	Pancreas-Adenocarcinoma-Other Subtype	Poorly differentiated pancreatic adenocarcinoma	NO	NA	No	Yes, History of Prior Malignancy	C25.2	1940-03-01	C25.2	YES	2012	YES
paad_tcga	TCGA-H8-A6C1	TCGA-H8-A6C1-01	53	MX	N0	Stage IIA	7th	T3	NA	Occasional Drinker	YES	Pancreatic Cancer	Pancreatic Adenocarcinoma	NA	NA	NA	NA	NA	NA	198	0	NA	NA	NA	14.95	1:Recurred/Progressed	NA	NO	NA	NOT HISPANIC OR LATINO	NA	Other	YES	2012-02-13	0.1894	G2	Three Tier	Pancreas-Adenocarcinoma-Other Subtype	not specified	NO	NA	No	No	C25.0	1940-03-01	C25.0	YES	2012	YES
paad_tcga	TCGA-HV-A5A3	TCGA-HV-A5A3-01	50	MX	NX	Stage IIA	7th	T3	NA	Occasional Drinker	YES	Pancreatic Cancer	Pancreatic Adenocarcinoma	Medical Record	NA	NA	NA	NA	NA	226	0	NA	NA	NA	NA	NA	NA	NO	NA	NA	NA	NA	NA	2009-04-13	0.3207	G2	Three Tier	Pancreas-Adenocarcinoma Ductal Type	NA	NO	NA	No	No	C25.1	2000-03-01	C25.1	YES	2012	YES
paad_tcga	TCGA-HV-A5A4	TCGA-HV-A5A4-01	72	MX	N0	Stage IIA	7th	T3	NA	NA	NO	Pancreatic Cancer	Pancreatic Adenocarcinoma	NA	NA	NA	NA	NA	NA	219	0	NA	NA	NA	7.62	0:DiseaseFree	NA	NO	NA	NA	NA	NA	NA	2009-05-13	0.0977	G2	Three Tier	Pancreas-Adenocarcinoma Ductal Type	NA	NO	NA	No	No	C25.2	2000-03-01	C25.2	YES	2012	YES
paad_tcga	TCGA-HV-A5A5	TCGA-HV-A5A5-01	61	M0	N1	Stage IIB	7th	T3	NA	NA	YES	Pancreatic Cancer	Pancreatic Adenocarcinoma	NA	NA	NA	NA	NA	NA	156	0	NA	NA	NA	9.49	0:DiseaseFree	NA	NO	NA	NA	NA	NA	NA	2009-09-13	0.001	G2	Three Tier	Pancreas-Adenocarcinoma Ductal Type	NA	NO	NA	No	No	C25.0	2000-03-01	C25.0	YES	2012	YES
paad_tcga	TCGA-HV-A5A6	TCGA-HV-A5A6-01	65	M0	N1b	Stage IIB	7th	T3	NA	NA	NA	Pancreatic Cancer	Pancreatic Adenocarcinoma	NA	NA	NA	NA	NA	NA	4142	0	NA	NA	NA	59.76	1:Recurred/Progressed	NA	NO	NA	NA	NA	NA	NA	2009-05-13	0.2401	G1	NA	Pancreas-Adenocarcinoma Ductal Type	NA	NO	NA	No	No	C25.0	2000-03-01	C25.0	YES	2001	YES
paad_tcga	TCGA-HV-A7OL	TCGA-HV-A7OL-01	70	MX	N0	Stage IIA	7th	T3	NA	Daily Drinker	YES	Pancreatic Cancer	Pancreatic Adenocarcinoma	NA	NA	NA	NA	NA	NA	303	0	NA	NA	NA	4.04	1:Recurred/Progressed	NA	YES	NA	NA	NA	NA	NA	4/30/15	0.1153	G2	Three Tier	Pancreas-Adenocarcinoma Ductal Type	NA	NO	NA	No	No	C25.0	2000-03-01	C25.0	YES	2012	YES
paad_tcga	TCGA-HV-A7OP	TCGA-HV-A7OP-01	72	M0	N1	Stage IIB	7th	T3	3	Weekly Drinker	YES	Pancreatic Cancer	Pancreatic Adenocarcinoma	NA	NA	NA	NA	NA	0.5	453	0	NA	NA	NA	11.37	1:Recurred/Progressed	NA	NO	NA	NA	NA	NA	NO	2011-03-14	0.3951	GX	Three Tier	Pancreas-Adenocarcinoma-Other Subtype	Intraductal tubulopapillary neoplasm	NO	NA	No	No	C25.0	2000-03-01	C25.0	YES	2012	YES
paad_tcga	TCGA-HV-AA8V	TCGA-HV-AA8V-01	50	MX	N1	Stage IIB	7th	T3	NA	Weekly Drinker	YES	Pancreatic Cancer	Pancreatic Adenocarcinoma	NA	NA	NA	NA	NA	NA	435	0	NA	NA	NA	17.28	1:Recurred/Progressed	NA	NO	NA	NA	NA	NA	NA	4/30/15	0.0072	G3	Three Tier	Pancreas-Adenocarcinoma Ductal Type	NA	NO	NA	No	No	C25.0	2000-03-01	C25.0	YES	2012	YES
paad_tcga	TCGA-HV-AA8X	TCGA-HV-AA8X-01	75	MX	N1	Stage IIB	7th	T2	NA	NA	NO	Pancreatic Cancer	Pancreatic Adenocarcinoma	Medical Record	NA	NA	NA	NA	NA	57	0	NA	NA	NA	12.32	1:Recurred/Progressed	NA	NO	NA	NA	NA	NA	NA	4/30/15	0.2315	G2	Three Tier	Pancreas-Adenocarcinoma Ductal Type	NA	NO	NA	No	No	C25.1	2000-03-01	C25.1	YES	2013	YES
paad_tcga	TCGA-HZ-7289	TCGA-HZ-7289-01	77	MX	N1	Stage IIB	7th	T3	NA	NA	NO	Pancreatic Cancer	Pancreatic Adenocarcinoma	NA	NA	NA	NA	NA	NA	NA	0	NA	NA	NA	7.49	1:Recurred/Progressed	NA	NA	NA	NOT HISPANIC OR LATINO	NA	NA	NA	2012-02-12	0.2301	G1	NA	Pancreas-Adenocarcinoma-Other Subtype	Adenocarcinoma, NOS	NA	NA	No	Yes, History of Prior Malignancy	C25.0	1940-03-01	C25.0	YES	2010	YES
paad_tcga	TCGA-HZ-7918	TCGA-HZ-7918-01	72	M0	N1	Stage IIB	7th	T3	NA	NA	NO	Pancreatic Cancer	Pancreatic Adenocarcinoma	NA	NA	NA	NA	NA	NA	NA	0	NA	NA	NA	17.81	1:Recurred/Progressed	NA	NA	NA	NOT HISPANIC OR LATINO	NA	NA	NA	2012-02-12	0.0514	G3	NA	Pancreas-Adenocarcinoma Ductal Type	NA	NA	NA	No	No	C25.0	2000-03-01	C25.0	YES	2011	YES
paad_tcga	TCGA-HZ-7919	TCGA-HZ-7919-01	52	M0	N1	Stage IIB	7th	T3	NA	NA	NO	Pancreatic Cancer	Pancreatic Adenocarcinoma	NA	NA	NA	NA	NA	NA	NA	0	NA	NA	NA	NA	NA	NA	NA	NA	NOT HISPANIC OR LATINO	NA	NA	NA	2012-02-12	0.1409	G2	Four Tier	Pancreas-Adenocarcinoma Ductal Type	NA	NA	NA	No	No	C25.0	2000-03-01	C25.0	YES	2011	YES
paad_tcga	TCGA-HZ-7920	TCGA-HZ-7920-01	71	MX	N0	Stage IB	7th	T2	NA	NA	NO	Pancreatic Cancer	Pancreatic Adenocarcinoma	NA	NA	NA	NA	NA	NA	NA	0	NA	NA	NA	NA	NA	NA	NA	NA	NOT HISPANIC OR LATINO	NA	NA	NA	2012-03-12	0.0001	G2	NA	Pancreas-Adenocarcinoma Ductal Type	NA	NA	NA	No	No	C25.0	2000-03-01	C25.0	YES	2011	YES
paad_tcga	TCGA-HZ-7922	TCGA-HZ-7922-01	61	MX	N1	Stage IIB	7th	T3	NA	NA	NO	Pancreatic Cancer	Pancreatic Adenocarcinoma	NA	NA	NA	NA	NA	NA	NA	0	NA	NA	NA	0.13	0:DiseaseFree	NA	NA	NA	NOT HISPANIC OR LATINO	NA	NA	NA	2012-02-12	0.2561	G1	Four Tier	Pancreas-Adenocarcinoma Ductal Type	NA	NA	NA	No	No	C25.0	2000-03-01	C25.0	YES	2011	YES
paad_tcga	TCGA-HZ-7923	TCGA-HZ-7923-01	65	MX	N0	Stage IIA	7th	T3	NA	NA	NA	Pancreatic Cancer	Pancreatic Adenocarcinoma	NA	NA	NA	NA	NA	NA	NA	0	NA	NA	NA	10.32	0:DiseaseFree	NA	NA	NA	NOT HISPANIC OR LATINO	NA	NA	NA	2010-02-12	0	G2	NA	Pancreas-Adenocarcinoma Ductal Type	NA	NA	NA	No	No	C25.0	2000-03-01	C25.0	YES	2011	YES
paad_tcga	TCGA-HZ-7924	TCGA-HZ-7924-01	60	MX	N0	Stage IIA	7th	T3	NA	NA	NO	Pancreatic Cancer	Pancreatic Adenocarcinoma	NA	NA	NA	NA	NA	NA	NA	0	NA	NA	NA	27.3	1:Recurred/Progressed	NA	NA	NA	NOT HISPANIC OR LATINO	NA	NA	NA	2012-02-12	0.0002	G2	NA	Pancreas-Adenocarcinoma Ductal Type	NA	NA	NA	No	No	C25.0	2000-03-01	C25.0	YES	2011	YES
paad_tcga	TCGA-HZ-7925	TCGA-HZ-7925-01	66	MX	N1	Stage IIB	7th	T3	NA	NA	NO	Pancreatic Cancer	Pancreatic Adenocarcinoma	NA	NA	NA	NA	NA	NA	NA	0	NA	NA	NA	11.96	1:Recurred/Progressed	NA	NA	NA	NOT HISPANIC OR LATINO	NA	NA	NA	2012-02-12	0.0036	G2	NA	Pancreas-Adenocarcinoma Ductal Type	NA	NA	NA	No	No	C25.0	2000-03-01	C25.0	YES	2011	YES
paad_tcga	TCGA-HZ-7926	TCGA-HZ-7926-01	57	MX	N1	Stage IIB	7th	T3	NA	NA	NO	Pancreatic Cancer	Pancreatic Adenocarcinoma	NA	NA	NA	NA	NA	NA	NA	0	NA	NA	NA	11.17	1:Recurred/Progressed	NA	NA	NA	NOT HISPANIC OR LATINO	NA	NA	NA	2012-02-12	0	G1	NA	Pancreas-Adenocarcinoma Ductal Type	NA	NA	NA	No	No	C25.0	2000-03-01	C25.0	YES	2011	YES
paad_tcga	TCGA-HZ-8001	TCGA-HZ-8001-01	69	MX	N0	Stage III	7th	T4	NA	NA	NA	Pancreatic Cancer	Pancreatic Adenocarcinoma	NA	NA	NA	NA	NA	NA	NA	0	NA	NA	NA	23.19	0:DiseaseFree	NA	NA	NA	NOT HISPANIC OR LATINO	NA	NA	NA	2010-02-12	0.0001	G2	NA	Pancreas-Adenocarcinoma Ductal Type	NA	NA	NA	No	No	C25.0	2000-03-01	C25.0	YES	2011	YES
paad_tcga	TCGA-HZ-8002	TCGA-HZ-8002-01	61	MX	N1	Stage IIB	7th	T3	NA	NA	NA	Pancreatic Cancer	Pancreatic Adenocarcinoma	NA	NA	NA	NA	NA	NA	NA	0	NA	NA	NA	NA	NA	NA	NA	NA	NOT HISPANIC OR LATINO	NA	NA	NA	2010-02-12	0.0001	G2	NA	Pancreas-Adenocarcinoma Ductal Type	NA	NA	NA	No	No	C25.0	2000-03-01	C25.0	YES	2011	YES
paad_tcga	TCGA-HZ-8003	TCGA-HZ-8003-01	65	MX	N1	Stage IIB	7th	T3	NA	NA	NA	Pancreatic Cancer	Pancreatic Adenocarcinoma	NA	NA	NA	NA	NA	NA	NA	0	NA	NA	NA	NA	NA	NA	NA	NA	NOT HISPANIC OR LATINO	NA	NA	NA	2010-02-12	0.0014	G2	NA	Pancreas-Adenocarcinoma Ductal Type	NA	NA	NA	No	No	C25.0	2000-03-01	C25.0	YES	2011	YES
paad_tcga	TCGA-HZ-8005	TCGA-HZ-8005-01	81	MX	N1	Stage IIB	7th	T3	NA	NA	NA	Pancreatic Cancer	Pancreatic Adenocarcinoma	NA	NA	NA	NA	NA	NA	NA	0	NA	NA	NA	NA	NA	NA	NA	NA	NOT HISPANIC OR LATINO	NA	NA	NA	2010-08-12	0.1693	G3	NA	Pancreas-Adenocarcinoma Ductal Type	NA	NA	NA	No	No	C25.9	2000-03-01	C25.9	YES	2012	YES
paad_tcga	TCGA-HZ-8315	TCGA-HZ-8315-01	54	MX	N0	Stage IIA	7th	T3	NA	NA	NA	Pancreatic Cancer	Pancreatic Adenocarcinoma	NA	NA	NA	NA	NA	NA	NA	0	NA	NA	NA	NA	NA	NA	NA	NA	NOT HISPANIC OR LATINO	NA	NA	NA	9/28/12	0.0037	G2	Four Tier	Pancreas-Adenocarcinoma Ductal Type	NA	NA	NA	No	No	C25.0	2000-03-01	C25.0	YES	2012	YES
paad_tcga	TCGA-HZ-8317	TCGA-HZ-8317-01	69	MX	N1	Stage IIB	7th	T3	NA	NA	NO	Pancreatic Cancer	Pancreatic Adenocarcinoma	NA	NA	NA	NA	NA	NA	NA	0	NA	NA	NA	NA	NA	NA	NA	NA	NOT HISPANIC OR LATINO	NA	NA	NA	10/17/12	0	G1	NA	Pancreas-Adenocarcinoma Ductal Type	NA	NA	NA	No	No	C25.0	2000-03-01	C25.0	YES	2012	YES
paad_tcga	TCGA-HZ-8519	TCGA-HZ-8519-01	73	MX	N0	Stage IA	7th	T1	NA	NA	NO	Pancreatic Cancer	Pancreatic Adenocarcinoma	NA	NA	NA	NA	NA	NA	NA	0	NA	NA	NA	14.91	0:DiseaseFree	NA	NA	NA	NOT HISPANIC OR LATINO	NA	NA	NA	2001-11-13	0.0033	G3	Four Tier	Pancreas-Adenocarcinoma-Other Subtype	Adenocarcinoma, NOS	NA	NA	No	No	C25.0	1940-03-01	C25.0	YES	2012	YES
paad_tcga	TCGA-HZ-8636	TCGA-HZ-8636-01	58	M1	N0	Stage IV	7th	T3	NA	NA	NO	Pancreatic Cancer	Pancreatic Adenocarcinoma	NA	NA	NA	NA	NA	NA	NA	0	NA	NA	NA	NA	NA	NA	NA	NA	NOT HISPANIC OR LATINO	NA	NA	NA	1/25/13	0.2288	G3	Four Tier	Pancreas-Adenocarcinoma Ductal Type	NA	NA	NA	No	No	C25.2	2000-03-01	C25.2	YES	2012	YES
paad_tcga	TCGA-HZ-8637	TCGA-HZ-8637-01	76	MX	N1	Stage IIB	7th	T3	NA	NA	NO	Pancreatic Cancer	Pancreatic Adenocarcinoma	NA	NA	NA	NA	NA	NA	NA	0	NA	NA	NA	NA	NA	NA	NA	NA	HISPANIC OR LATINO	NA	NA	NA	2001-11-13	0.0216	G3	Four Tier	Pancreas-Adenocarcinoma Ductal Type	NA	NA	NA	No	No	C25.0	2000-03-01	C25.0	YES	2012	YES
paad_tcga	TCGA-HZ-8638	TCGA-HZ-8638-01	84	MX	N0	Stage IA	7th	T1	NA	NA	NO	Pancreatic Cancer	Pancreatic Adenocarcinoma	NA	NA	NA	NA	NA	NA	NA	0	NA	NA	NA	NA	NA	NA	NA	NA	NOT HISPANIC OR LATINO	NA	NA	NA	2001-11-13	0	GX	NA	Pancreas-Colloid (mucinous non-cystic) Carcinoma	NA	NA	NA	No	No	C25.0	1980-03-01	C25.0	YES	2012	YES
paad_tcga	TCGA-HZ-A49G	TCGA-HZ-A49G-01	58	MX	N1	Stage IIB	7th	T2	NA	NA	NO	Pancreatic Cancer	Pancreatic Adenocarcinoma	NA	NA	NA	NA	NA	NA	66	0	NA	NA	NA	21.68	0:DiseaseFree	NA	NA	NA	NOT HISPANIC OR LATINO	NA	NA	NA	2/21/13	0.0005	G2	Four Tier	Pancreas-Adenocarcinoma Ductal Type	NA	NA	NA	No	No	C25.0	2000-03-01	C25.0	YES	2012	YES
paad_tcga	TCGA-HZ-A49H	TCGA-HZ-A49H-01	68	MX	N1	Stage IIB	7th	T3	NA	NA	NO	Pancreatic Cancer	Pancreatic Adenocarcinoma	NA	NA	NA	NA	NA	NA	46	0	NA	NA	NA	16.13	0:DiseaseFree	NA	NA	NA	NOT HISPANIC OR LATINO	NA	NA	NA	2/21/13	0	G2	Four Tier	Pancreas-Adenocarcinoma Ductal Type	NA	NA	NA	No	No	C25.0	2000-03-01	C25.0	YES	2012	YES
paad_tcga	TCGA-HZ-A49I	TCGA-HZ-A49I-01	77	MX	N1	Stage IIB	7th	T3	NA	NA	NO	Pancreatic Cancer	Pancreatic Adenocarcinoma	NA	NA	NA	NA	NA	NA	17	0	NA	NA	NA	NA	NA	NA	NA	NA	NOT HISPANIC OR LATINO	NA	NA	NA	2/21/13	0.0842	G2	Four Tier	Pancreas-Adenocarcinoma Ductal Type	NA	NA	NA	No	No	C25.0	2000-03-01	C25.0	YES	2012	YES
paad_tcga	TCGA-HZ-A4BH	TCGA-HZ-A4BH-01	75	MX	N1b	Stage IIB	7th	T3	NA	NA	NO	Pancreatic Cancer	Pancreatic Adenocarcinoma	NA	NA	NA	NA	NA	NA	250	0	NA	NA	NA	6.37	0:DiseaseFree	NA	NA	NA	NA	NA	NA	NA	1/25/13	0.0811	G3	Four Tier	Pancreas-Adenocarcinoma Ductal Type	NA	NA	NA	No	No	C25.0	2000-03-01	C25.0	YES	2011	YES
paad_tcga	TCGA-HZ-A4BK	TCGA-HZ-A4BK-01	72	MX	N1	Stage IIB	7th	T3	NA	NA	NO	Pancreatic Cancer	Pancreatic Adenocarcinoma	NA	NA	NA	NA	NA	NA	81	0	NA	NA	NA	21.58	0:DiseaseFree	NA	NA	NA	NOT HISPANIC OR LATINO	NA	NA	NA	1/25/13	0.0487	G3	Four Tier	Pancreas-Adenocarcinoma-Other Subtype	Adenocarcinoma, NOS	NA	NA	No	Yes, History of Prior Malignancy	C25.0	1940-03-01	C25.0	YES	2012	YES
paad_tcga	TCGA-HZ-A77O	TCGA-HZ-A77O-01	77	MX	N1	Stage IIB	7th	T2	NA	NA	NO	Pancreatic Cancer	Pancreatic Adenocarcinoma	NA	NA	NA	NA	NA	NA	84	0	NA	NA	NA	3.22	1:Recurred/Progressed	NA	NO	NA	NOT HISPANIC OR LATINO	NA	NA	NO	3/29/14	0.314	G2	Four Tier	Pancreas-Adenocarcinoma Ductal Type	NA	NO	NA	No	No	C25.0	2000-03-01	C25.0	YES	2013	YES
paad_tcga	TCGA-HZ-A77P	TCGA-HZ-A77P-01	77	MX	N1	Stage IIB	7th	T3	NA	NA	NO	Pancreatic Cancer	Pancreatic Adenocarcinoma	NA	NA	NA	NA	NA	NA	84	0	NA	NA	NA	10.84	0:DiseaseFree	NA	NO	NA	NOT HISPANIC OR LATINO	NA	Other	YES	3/29/14	0.002	G1	Four Tier	Pancreas-Adenocarcinoma-Other Subtype	Adenocarcinoma, NOS	NO	NA	No	No	C25.0	1940-03-01	C25.0	YES	2013	YES
paad_tcga	TCGA-HZ-A77Q	TCGA-HZ-A77Q-01	55	MX	N1	Stage IIB	7th	T3	NA	NA	NO	Pancreatic Cancer	Pancreatic Adenocarcinoma	NA	NA	NA	NA	NA	NA	78	0	NA	NA	NA	1.08	0:DiseaseFree	NA	YES	NA	NOT HISPANIC OR LATINO	NA	NA	NO	3/29/14	0.0041	G2	Four Tier	Pancreas-Adenocarcinoma-Other Subtype	Adenocarcinoma, NOS	NO	NA	No	Yes, History of Prior Malignancy	C25.0	1940-03-01	C25.0	YES	2013	YES
paad_tcga	TCGA-HZ-A8P0	TCGA-HZ-A8P0-01	76	MX	N1	Stage IIB	7th	T3	NA	Social Drinker	YES	Pancreatic Cancer	Pancreatic Adenocarcinoma	NA	NA	NA	NA	NA	NA	52	0	NA	NA	NA	0	0:DiseaseFree	NA	NO	NA	NOT HISPANIC OR LATINO	NA	Other	YES	3/29/14	0.1403	G1	NA	Pancreas-Adenocarcinoma Ductal Type	NA	NO	NA	No	Yes, History of Prior Malignancy	C25.0	2000-03-01	C25.0	YES	2013	YES
paad_tcga	TCGA-HZ-A8P1	TCGA-HZ-A8P1-01	81	MX	N0	Stage IB	7th	T2	NA	NA	NO	Pancreatic Cancer	Pancreatic Adenocarcinoma	NA	NA	NA	NA	NA	NA	37	0	NA	NA	NA	0.23	0:DiseaseFree	NA	NO	NA	NOT HISPANIC OR LATINO	NA	NA	NO	3/29/14	0.225	G1	Four Tier	Pancreas-Adenocarcinoma Ductal Type	NA	NO	NA	No	No	C25.2	2000-03-01	C25.2	YES	2013	YES
paad_tcga	TCGA-HZ-A9TJ	TCGA-HZ-A9TJ-01	70	M1	N0	Stage IV	7th	T3	NA	NA	NO	Pancreatic Cancer	Pancreatic Adenocarcinoma	NA	NA	NA	NA	NA	NA	127	0	NA	NA	NA	18.23	1:Recurred/Progressed	NA	NA	NA	NOT HISPANIC OR LATINO	NA	NA	NA	2005-01-15	0.3589	G2	Four Tier	Pancreas-Adenocarcinoma-Other Subtype	Adenocarcinoma, NOS	NA	NA	No	No	C25.2	1940-03-01	C25.2	YES	2013	YES
paad_tcga	TCGA-HZ-A9TJ	TCGA-HZ-A9TJ-06	70	M1	N0	Stage IV	7th	T3	NA	NA	NO	Pancreatic Cancer, NOS	Pancreas	NA	NA	NA	NA	NA	NA	NA	0	NA	NA	NA	18.23	1:Recurred/Progressed	NA	NA	NA	NOT HISPANIC OR LATINO	NA	NA	NA	2005-01-15	0.4523	G2	Four Tier	Pancreas-Adenocarcinoma-Other Subtype	Adenocarcinoma, NOS	NA	NA	No	No	C25.2	1940-03-01	C25.2	YES	2013	YES
paad_tcga	TCGA-IB-7644	TCGA-IB-7644-01	65	M1	N1	Stage IV	7th	T3	NA	Occasional Drinker	YES	Pancreatic Cancer	Pancreatic Adenocarcinoma	NA	NA	NA	NA	NA	NA	NA	0	NA	NA	NA	10.05	1:Recurred/Progressed	NA	YES	NA	NOT HISPANIC OR LATINO	NA	NA	NO	2002-08-13	0.0898	G2	NA	Pancreas-Adenocarcinoma Ductal Type	NA	NO	NA	No	No	C25.0	2000-03-01	C25.0	YES	2011	YES
paad_tcga	TCGA-IB-7645	TCGA-IB-7645-01	44	M0	N1	Stage IIB	6th	T3	NA	NA	NA	Pancreatic Cancer	Pancreatic Adenocarcinoma	Death Certificate	NA	NA	NA	NA	NA	NA	0	NA	NA	NA	39.75	1:Recurred/Progressed	NA	NO	NA	NA	NA	NA	NO	2002-08-13	0	G1	NA	Pancreas-Adenocarcinoma Ductal Type	NA	NO	NA	No	No	C25.0	2000-03-01	C25.0	YES	2007	YES
paad_tcga	TCGA-IB-7646	TCGA-IB-7646-01	60	M0	N1	Stage IIB	6th	T3	NA	Occasional Drinker	YES	Pancreatic Cancer	Pancreatic Adenocarcinoma	Medical Record	NA	NA	NA	NA	NA	NA	0	NA	NA	NA	4.34	1:Recurred/Progressed	NA	NO	NA	NOT HISPANIC OR LATINO	NA	NA	NO	2002-08-13	0.1454	G2	NA	Pancreas-Adenocarcinoma Ductal Type	NA	NO	NA	No	No	C25.0	2000-03-01	C25.0	YES	2007	YES
paad_tcga	TCGA-IB-7647	TCGA-IB-7647-01	41	M0	N1	Stage IIB	6th	T3	NA	Occasional Drinker	YES	Pancreatic Cancer	Pancreatic Adenocarcinoma	Medical Record	NA	NA	NA	NA	NA	NA	0	NA	NA	NA	12.81	1:Recurred/Progressed	NA	NO	NA	NOT HISPANIC OR LATINO	NA	Other	YES	2002-08-13	0.0299	G2	NA	Pancreas-Adenocarcinoma Ductal Type	NA	NO	NA	No	No	C25.0	2000-03-01	C25.0	YES	2008	YES
paad_tcga	TCGA-IB-7649	TCGA-IB-7649-01	73	M0	N1	Stage IIB	6th	T3	NA	NA	NO	Pancreatic Cancer	Pancreatic Adenocarcinoma	Medical Record	NA	NA	NA	NA	NA	NA	0	NA	NA	NA	9.26	1:Recurred/Progressed	NA	NO	NA	NA	NA	NA	NA	2002-11-13	0.0238	G2	NA	Pancreas-Adenocarcinoma Ductal Type	NA	NO	NA	No	No	C25.0	2000-03-01	C25.0	YES	2007	YES
paad_tcga	TCGA-IB-7651	TCGA-IB-7651-01	64	M0	N1	Stage IIB	6th	T3	3	Weekly Drinker	YES	Pancreatic Cancer	Pancreatic Adenocarcinoma	Medical Record	NA	NA	NA	NA	NA	NA	0	NA	NA	NA	19.09	1:Recurred/Progressed	504	YES	NA	NOT HISPANIC OR LATINO	NA	Breast	YES	2002-11-13	0.0001	G2	NA	Pancreas-Adenocarcinoma Ductal Type	NA	NO	NA	No	No	C25.0	2000-03-01	C25.0	YES	2009	YES
paad_tcga	TCGA-IB-7652	TCGA-IB-7652-01	49	M0	N1	Stage IIB	7th	T3	NA	None	YES	Pancreatic Cancer	Pancreatic Adenocarcinoma	NA	NA	NA	NA	NA	NA	NA	0	NA	NA	NA	36.66	0:DiseaseFree	NA	NO	NA	NOT HISPANIC OR LATINO	NA	NA	NO	2002-11-13	0.2931	G2	NA	Pancreas-Adenocarcinoma Ductal Type	NA	NO	NA	No	No	C25.9	2000-03-01	C25.9	YES	2011	YES
paad_tcga	TCGA-IB-7654	TCGA-IB-7654-01	80	M0	N1	Stage IIB	7th	T2	NA	NA	NO	Pancreatic Cancer	Pancreatic Adenocarcinoma	Death Certificate	NA	NA	NA	NA	NA	NA	0	NA	NA	NA	NA	NA	NA	NO	NA	NOT HISPANIC OR LATINO	NA	NA	NA	2003-08-13	0.159	G2	Three Tier	Pancreas-Adenocarcinoma Ductal Type	NA	NO	NA	Yes, Radiation Prior to Resection	Yes, History of Prior Malignancy	C25.0	2000-03-01	C25.0	YES	2008	YES
paad_tcga	TCGA-IB-7885	TCGA-IB-7885-01	78	M0	N1	Stage IIB	7th	T3	NA	None	YES	Pancreatic Cancer	Pancreatic Adenocarcinoma	NA	NA	NA	NA	NA	NA	NA	0	NA	NA	NA	41.29	0:DiseaseFree	NA	NO	NA	NOT HISPANIC OR LATINO	NA	Other	YES	2002-11-13	0.0017	G2	NA	Pancreas-Adenocarcinoma Ductal Type	NA	NO	NA	No	No	C25.9	2000-03-01	C25.9	YES	2010	YES
paad_tcga	TCGA-IB-7886	TCGA-IB-7886-01	80	M0	N1	Stage IIB	7th	T3	7	Daily Drinker	YES	Pancreatic Cancer	Pancreatic Adenocarcinoma	Medical Record	NA	NA	NA	NA	2	NA	0	NA	NA	NA	NA	NA	NA	NO	NA	NOT HISPANIC OR LATINO	NA	NA	NO	2002-08-13	0.1501	G3	NA	Pancreas-Adenocarcinoma Ductal Type	NA	NO	NA	No	No	C25.9	2000-03-01	C25.9	YES	2010	YES
paad_tcga	TCGA-IB-7887	TCGA-IB-7887-01	62	M0	N1	Stage IIB	7th	T3	NA	NA	NO	Pancreatic Cancer	Pancreatic Adenocarcinoma	Death Certificate	NA	NA	NA	NA	NA	NA	0	NA	NA	NA	NA	NA	NA	NO	NA	NOT HISPANIC OR LATINO	NA	Pancreas|Other	YES	2002-11-13	0.0262	G2	NA	Pancreas-Adenocarcinoma Ductal Type	NA	NO	NA	No	No	C25.9	2000-03-01	C25.9	YES	2009	YES
paad_tcga	TCGA-IB-7888	TCGA-IB-7888-01	66	M0	N0	Stage IIA	6th	T3	NA	NA	NO	Pancreatic Cancer	Pancreatic Adenocarcinoma	Death Certificate	NA	NA	NA	NA	NA	NA	0	NA	NA	NA	14.03	1:Recurred/Progressed	NA	NO	NA	NOT HISPANIC OR LATINO	NA	NA	NA	2002-12-13	0.0028	G2	NA	Pancreas-Adenocarcinoma Ductal Type	NA	NO	NA	No	No	C25.9	2000-03-01	C25.9	YES	2008	YES
paad_tcga	TCGA-IB-7889	TCGA-IB-7889-01	85	M0	N1	Stage IIB	7th	T3	NA	NA	NO	Pancreatic Cancer	Pancreatic Adenocarcinoma	Death Certificate	NA	NA	NA	NA	NA	NA	0	NA	NA	NA	11.56	1:Recurred/Progressed	NA	NO	NA	NOT HISPANIC OR LATINO	NA	Pancreas	YES	2002-12-13	0.0178	G1	NA	Pancreas-Adenocarcinoma Ductal Type	NA	NO	NA	No	No	C25.9	2000-03-01	C25.9	YES	2011	YES
paad_tcga	TCGA-IB-7890	TCGA-IB-7890-01	73	M0	N0	Stage IB	6th	T2	NA	Occasional Drinker	YES	Pancreatic Cancer	Pancreatic Adenocarcinoma	Death Certificate	NA	NA	NA	NA	NA	NA	0	NA	NA	NA	17.05	1:Recurred/Progressed	NA	NO	NA	NA	NA	NA	NA	2002-12-13	0.1198	G3	NA	Pancreas-Adenocarcinoma Ductal Type	NA	NO	NA	No	No	C25.9	2000-03-01	C25.9	YES	2008	YES
paad_tcga	TCGA-IB-7891	TCGA-IB-7891-01	49	M0	N1	Stage IIB	7th	T3	NA	Social Drinker	YES	Pancreatic Cancer	Pancreatic Adenocarcinoma	NA	NA	NA	NA	NA	NA	NA	0	NA	NA	NA	28.65	1:Recurred/Progressed	NA	NO	NA	NOT HISPANIC OR LATINO	NA	Other	YES	2002-11-13	0.001	G1	NA	Pancreas-Adenocarcinoma Ductal Type	NA	NO	NA	No	No	C25.9	2000-03-01	C25.9	YES	2011	YES
paad_tcga	TCGA-IB-7893	TCGA-IB-7893-01	64	M0	N0	Stage IIA	6th	T3	NA	Social Drinker	YES	Pancreatic Cancer	Pancreatic Adenocarcinoma	Medical Record	NA	NA	NA	NA	NA	NA	0	NA	NA	NA	2.63	1:Recurred/Progressed	-38	YES	NA	NOT HISPANIC OR LATINO	NA	Other	YES	2002-08-13	0.1231	G3	NA	Pancreas-Adenocarcinoma Ductal Type	NA	NO	NA	No	No	C25.9	2000-03-01	C25.9	YES	2009	YES
paad_tcga	TCGA-IB-7897	TCGA-IB-7897-01	53	M0	N1	Stage IIB	6th	T3	NA	Social Drinker	YES	Pancreatic Cancer	Pancreatic Adenocarcinoma	Death Certificate	NA	NA	NA	NA	NA	NA	0	NA	NA	NA	13.04	1:Recurred/Progressed	NA	NO	NA	NOT HISPANIC OR LATINO	NA	Melanoma|Other	YES	2002-11-13	0	G2	NA	Pancreas-Adenocarcinoma Ductal Type	NA	NO	NA	No	No	C25.9	2000-03-01	C25.9	YES	2008	YES
paad_tcga	TCGA-IB-8126	TCGA-IB-8126-01	79	M0	N1	Stage III	7th	T4	NA	None	YES	Pancreatic Cancer	Pancreatic Adenocarcinoma	NA	NA	NA	NA	NA	NA	NA	0	NA	NA	NA	2.73	1:Recurred/Progressed	NA	YES	NA	NOT HISPANIC OR LATINO	NA	Other	YES	2002-11-13	0.0027	G1	NA	Pancreas-Adenocarcinoma Ductal Type	NA	NO	NA	No	No	C25.0	2000-03-01	C25.0	YES	2011	YES
paad_tcga	TCGA-IB-8127	TCGA-IB-8127-01	59	M0	N1	Stage IIB	7th	T3	NA	NA	NA	Pancreatic Cancer	Pancreatic Adenocarcinoma	NA	NA	NA	NA	NA	NA	NA	0	NA	NA	NA	15.97	1:Recurred/Progressed	NA	NO	NA	NOT HISPANIC OR LATINO	NA	NA	NO	2002-12-13	0.2179	G2	NA	Pancreas-Adenocarcinoma Ductal Type	NA	NO	NA	No	No	C25.0	2000-03-01	C25.0	YES	2011	YES
paad_tcga	TCGA-IB-A5SO	TCGA-IB-A5SO-01	71	M0	N1	Stage IIB	7th	T3	NA	NA	NO	Pancreatic Cancer	Pancreatic Adenocarcinoma	NA	NA	NA	NA	NA	NA	252	0	NA	NA	NA	9.07	1:Recurred/Progressed	NA	NO	NA	NA	NA	NA	NO	2005-08-13	0.003	G2	NA	Pancreas-Adenocarcinoma Ductal Type	NA	NO	NA	No	No	C25.0	2000-03-01	C25.0	YES	2012	YES
paad_tcga	TCGA-IB-A5SP	TCGA-IB-A5SP-01	77	M0	N0	Stage IIA	7th	T3	NA	None	YES	Pancreatic Cancer	Pancreatic Adenocarcinoma	NA	NA	NA	NA	NA	NA	397	0	NA	NA	NA	9.86	1:Recurred/Progressed	NA	NO	NA	NA	NA	Other	YES	2005-08-13	0.4525	G2	NA	Pancreas-Adenocarcinoma Ductal Type	NA	NO	NA	No	No	C25.0	2000-03-01	C25.0	YES	2011	YES
paad_tcga	TCGA-IB-A5SQ	TCGA-IB-A5SQ-01	56	M0	N0	Stage IB	7th	T2	NA	Occasional Drinker	YES	Pancreatic Cancer	Pancreatic Adenocarcinoma	Medical Record	NA	NA	NA	NA	NA	204	0	NA	NA	NA	6.47	1:Recurred/Progressed	NA	NO	NA	NOT HISPANIC OR LATINO	NA	Other	YES	2005-08-13	0	G2	NA	Pancreas-Adenocarcinoma Ductal Type	NA	NO	NA	No	No	C25.0	2000-03-01	C25.0	YES	2012	YES
paad_tcga	TCGA-IB-A5SS	TCGA-IB-A5SS-01	64	M0	N1	Stage IIB	7th	T3	NA	NA	NO	Pancreatic Cancer	Pancreatic Adenocarcinoma	Medical Record	NA	NA	NA	NA	NA	491	0	NA	NA	NA	2.17	1:Recurred/Progressed	-11	YES	NA	NOT HISPANIC OR LATINO	NA	NA	NA	2005-08-13	0.2517	G3	NA	Pancreas-Adenocarcinoma Ductal Type	NA	NO	NA	No	Yes, History of Prior Malignancy	C25.0	2000-03-01	C25.0	YES	2011	YES
paad_tcga	TCGA-IB-A5ST	TCGA-IB-A5ST-01	64	M0	N1	Stage IIB	7th	T3	NA	NA	NO	Pancreatic Cancer	Pancreatic Adenocarcinoma	NA	NA	NA	NA	NA	NA	103	0	NA	NA	NA	20.86	0:DiseaseFree	NA	NO	NA	NOT HISPANIC OR LATINO	NA	Pancreas	YES	2005-08-13	0	G2	NA	Pancreas-Adenocarcinoma Ductal Type	NA	NO	NA	No	No	C25.0	2000-03-01	C25.0	YES	2012	YES
paad_tcga	TCGA-IB-A6UF	TCGA-IB-A6UF-01	63	M0	N1	Stage IIB	7th	T3	6	Daily Drinker	YES	Pancreatic Cancer	Pancreatic Adenocarcinoma	NA	NA	NA	NA	NA	1	266	0	NA	NA	NA	19.48	1:Recurred/Progressed	-551	YES	NA	NOT HISPANIC OR LATINO	NA	NA	NA	2010-03-13	0.2707	G2	Four Tier	Pancreas-Adenocarcinoma Ductal Type	NA	NO	NA	No	No	C25.0	2000-03-01	C25.0	YES	2012	YES
paad_tcga	TCGA-IB-A6UG	TCGA-IB-A6UG-01	65	M0	N1	Stage IIB	7th	T3	NA	None	YES	Pancreatic Cancer	Pancreatic Adenocarcinoma	Medical Record	NA	NA	NA	NA	NA	254	0	NA	NA	NA	NA	NA	NA	NO	NA	NOT HISPANIC OR LATINO	NA	NA	NA	2010-03-13	0.0683	G3	Four Tier	Pancreas-Adenocarcinoma Ductal Type	NA	NO	NA	No	No	C25.0	2000-03-01	C25.0	YES	2012	YES
paad_tcga	TCGA-IB-A7LX	TCGA-IB-A7LX-01	57	MX	N1	Stage IIB	7th	T3	NA	Occasional Drinker	YES	Pancreatic Cancer	Pancreatic Adenocarcinoma	Medical Record	NA	NA	NA	NA	NA	273	0	NA	NA	NA	7.56	1:Recurred/Progressed	NA	NO	NA	NOT HISPANIC OR LATINO	NA	NA	NA	2002-04-14	0.428	G2	NA	Pancreas-Adenocarcinoma Ductal Type	NA	NO	NA	No	No	C25.0	2000-03-01	C25.0	YES	2012	YES
paad_tcga	TCGA-IB-A7M4	TCGA-IB-A7M4-01	81	MX	N1	Stage IIB	7th	T3	7	Daily Drinker	YES	Pancreatic Cancer	Pancreatic Adenocarcinoma	NA	NA	NA	NA	NA	1	97	0	NA	NA	NA	15.87	0:DiseaseFree	NA	NO	NA	NOT HISPANIC OR LATINO	NA	Other	YES	2002-04-14	0.1441	G3	NA	Pancreas-Adenocarcinoma Ductal Type	NA	NO	NA	No	No	C25.1	2000-03-01	C25.1	YES	2013	YES
paad_tcga	TCGA-IB-AAUM	TCGA-IB-AAUM-01	76	M0	N1	Stage IIB	7th	T2	NA	None	YES	Pancreatic Cancer	Pancreatic Adenocarcinoma	NA	NA	NA	NA	NA	NA	133	0	NA	NA	NA	0.26	0:DiseaseFree	NA	YES	NA	NOT HISPANIC OR LATINO	NA	NA	NA	7/14/14	0	G3	Three Tier	Pancreas-Adenocarcinoma Ductal Type	NA	NO	NA	No	No	C25.0	2000-03-01	C25.0	YES	2013	YES
paad_tcga	TCGA-IB-AAUN	TCGA-IB-AAUN-01	74	M0	N0	Stage IB	7th	T2	NA	None	YES	Pancreatic Cancer	Pancreatic Adenocarcinoma	Medical Record	NA	NA	NA	NA	NA	97	0	NA	NA	NA	4.3	1:Recurred/Progressed	NA	NO	NA	NOT HISPANIC OR LATINO	NA	Other	YES	2007-08-14	0.2565	G2	NA	Pancreas-Adenocarcinoma Ductal Type	NA	NO	NA	No	No	C25.0	2000-03-01	C25.0	YES	2013	YES
paad_tcga	TCGA-IB-AAUO	TCGA-IB-AAUO-01	64	M0	N1	Stage IIB	7th	T3	NA	Social Drinker	YES	Pancreatic Cancer	Pancreatic Adenocarcinoma	Medical Record	NA	NA	NA	NA	NA	87	0	NA	NA	NA	6.93	1:Recurred/Progressed	NA	NO	NA	NOT HISPANIC OR LATINO	NA	NA	NO	2007-08-14	0.1447	G3	NA	Pancreas-Adenocarcinoma Ductal Type	NA	NO	NA	No	No	C25.0	2000-03-01	C25.0	YES	2013	YES
paad_tcga	TCGA-IB-AAUP	TCGA-IB-AAUP-01	68	M0	N1	Stage IIB	7th	T3	NA	None	YES	Pancreatic Cancer	Pancreatic Adenocarcinoma	NA	NA	NA	NA	NA	NA	146	0	NA	NA	NA	14.16	0:DiseaseFree	NA	YES	NA	NOT HISPANIC OR LATINO	NA	Other	YES	6/24/14	0.0048	G2	NA	Pancreas-Adenocarcinoma Ductal Type	NA	NO	NA	No	No	C25.0	2000-03-01	C25.0	YES	2013	YES
paad_tcga	TCGA-IB-AAUQ	TCGA-IB-AAUQ-01	50	M0	N1	Stage IIB	7th	T3	NA	Social Drinker	YES	Pancreatic Cancer	Pancreatic Adenocarcinoma	Medical Record	NA	NA	NA	NA	NA	79	0	NA	NA	NA	3.52	1:Recurred/Progressed	NA	NO	NA	NOT HISPANIC OR LATINO	NA	Other	YES	2007-08-14	0.0218	G2	NA	Pancreas-Adenocarcinoma Ductal Type	NA	NO	NA	No	No	C25.2	2000-03-01	C25.2	YES	2013	YES
paad_tcga	TCGA-IB-AAUR	TCGA-IB-AAUR-01	67	M0	N1	Stage IIB	7th	T3	NA	None	YES	Pancreatic Cancer	Pancreatic Adenocarcinoma	NA	NA	NA	NA	NA	NA	79	0	NA	NA	NA	10.84	1:Recurred/Progressed	NA	YES	NA	NOT HISPANIC OR LATINO	NA	NA	NA	2007-08-14	0	G1	NA	Pancreas-Adenocarcinoma Ductal Type	NA	NO	NA	No	No	C25.0	2000-03-01	C25.0	YES	2013	YES
paad_tcga	TCGA-IB-AAUS	TCGA-IB-AAUS-01	84	M0	N1	Stage IIB	7th	T3	NA	Daily Drinker	YES	Pancreatic Cancer	Pancreatic Adenocarcinoma	NA	NA	NA	NA	NA	2.5	70	0	NA	NA	NA	7.39	0:DiseaseFree	-49	YES	NA	NOT HISPANIC OR LATINO	NA	Other	YES	2007-08-14	0	G2	NA	Pancreas-Adenocarcinoma Ductal Type	NA	NO	NA	No	No	C25.0	2000-03-01	C25.0	YES	2013	YES
paad_tcga	TCGA-IB-AAUT	TCGA-IB-AAUT-01	65	M0	N1	Stage IIB	7th	T2	NA	None	YES	Pancreatic Cancer	Pancreatic Adenocarcinoma	NA	NA	NA	NA	NA	NA	58	0	NA	NA	NA	9.43	0:DiseaseFree	NA	YES	NA	NOT HISPANIC OR LATINO	NA	Breast|Other	YES	6/24/14	0.0013	G1	NA	Pancreas-Colloid (mucinous non-cystic) Carcinoma	NA	NO	NA	No	No	C25.0	1980-03-01	C25.0	YES	2013	YES
paad_tcga	TCGA-IB-AAUU	TCGA-IB-AAUU-01	35	M0	N1	Stage IIB	7th	T3	NA	None	YES	Pancreatic Cancer	Pancreatic Adenocarcinoma	NA	NA	NA	NA	NA	NA	16	0	NA	NA	NA	8.05	0:DiseaseFree	NA	NO	NA	NOT HISPANIC OR LATINO	NA	Other	YES	6/24/14	0.1885	G3	NA	Pancreas-Adenocarcinoma Ductal Type	NA	NO	NA	No	No	C25.0	2000-03-01	C25.0	YES	2013	YES
paad_tcga	TCGA-IB-AAUV	TCGA-IB-AAUV-01	49	M0	N1	Stage IIB	7th	T3	NA	None	YES	Pancreatic Cancer	Pancreatic Adenocarcinoma	NA	NA	NA	NA	NA	NA	113	0	NA	NA	NA	13.27	0:DiseaseFree	NA	NO	NA	NOT HISPANIC OR LATINO	NA	NA	NO	6/24/14	0.0001	G2	NA	Pancreas-Adenocarcinoma Ductal Type	NA	NO	NA	No	No	C25.0	2000-03-01	C25.0	YES	2013	YES
paad_tcga	TCGA-IB-AAUW	TCGA-IB-AAUW-01	63	M0	N1	Stage IIB	7th	T3	NA	Occasional Drinker	YES	Pancreatic Cancer	Pancreatic Adenocarcinoma	NA	NA	NA	NA	NA	NA	13	0	NA	NA	NA	6.08	1:Recurred/Progressed	NA	YES	NA	NOT HISPANIC OR LATINO	NA	Other	YES	6/24/14	0.0001	G3	NA	Pancreas-Adenocarcinoma Ductal Type	NA	NO	NA	No	No	C25.0	2000-03-01	C25.0	YES	2013	YES
paad_tcga	TCGA-L1-A7W4	TCGA-L1-A7W4-01	48	M0	N1	Stage IIB	7th	T3	NA	None	YES	Pancreatic Cancer	Pancreatic Adenocarcinoma	NA	NA	NA	NA	NA	NA	38	0	NA	NA	NA	4.24	1:Recurred/Progressed	NA	NO	NA	NOT HISPANIC OR LATINO	NA	NA	NO	2002-03-14	0.2929	G3	Three Tier	Pancreas-Adenocarcinoma Ductal Type	NA	NO	NA	No	No	C25.0	2000-03-01	C25.0	YES	2013	YES
paad_tcga	TCGA-LB-A7SX	TCGA-LB-A7SX-01	74	MX	N1	Stage IIB	7th	T3	7	Daily Drinker	YES	Pancreatic Cancer	Pancreatic Adenocarcinoma	NA	NA	NA	NA	NA	NA	35	0	NA	NA	NA	NA	NA	NA	NO	NA	NOT HISPANIC OR LATINO	NA	Breast	YES	2001-03-14	0.5679	G2	NA	Pancreas-Adenocarcinoma Ductal Type	NA	YES	NA	No	Yes, History of Prior Malignancy	C25.0	2000-03-01	C25.0	YES	2013	YES
paad_tcga	TCGA-LB-A8F3	TCGA-LB-A8F3-01	64	MX	N0	Stage IIA	7th	T3	NA	None	YES	Pancreatic Cancer	Pancreatic Adenocarcinoma	NA	NA	NA	NA	NA	NA	16	0	NA	NA	NA	12.45	0:DiseaseFree	NA	NO	NA	NOT HISPANIC OR LATINO	NA	Other	YES	2/13/14	0.2038	G1	Four Tier	Pancreas-Adenocarcinoma Ductal Type	NA	NA	NA	No	No	C25.0	2000-03-01	C25.0	YES	2013	YES
paad_tcga	TCGA-LB-A9Q5	TCGA-LB-A9Q5-01	63	MX	N1	Stage IIB	7th	T3	NA	None	YES	Pancreatic Cancer	Pancreatic Adenocarcinoma	NA	NA	NA	NA	NA	NA	11	0	NA	NA	NA	9.53	1:Recurred/Progressed	NA	NO	NA	NOT HISPANIC OR LATINO	NA	Pancreas	YES	5/21/14	0	G3	Three Tier	Pancreas-Adenocarcinoma Ductal Type	NA	NO	NA	No	No	C25.0	2000-03-01	C25.0	YES	2013	YES
paad_tcga	TCGA-M8-A5N4	TCGA-M8-A5N4-01	48	M0	N0	Stage IIA	6th	T3	NA	Social Drinker	YES	Pancreatic Cancer	Pancreatic Adenocarcinoma	NA	NA	NA	NA	NA	NA	NA	NA	NA	NA	NA	13.67	1:Recurred/Progressed	NA	NO	NA	NA	NA	NA	NA	9/26/13	0.1305	G2	Four Tier	Pancreas-Adenocarcinoma Ductal Type	NA	NO	NA	No	No	C25.0	2000-03-01	C25.0	YES	NA	YES
paad_tcga	TCGA-OE-A75W	TCGA-OE-A75W-01	75	M0	N0	Stage IIA	7th	T3	7	Daily Drinker	YES	Pancreatic Cancer	Pancreatic Adenocarcinoma	NA	NA	NA	NA	NA	3	49	0	NA	NA	NA	4.8	1:Recurred/Progressed	NA	YES	NA	NOT HISPANIC OR LATINO	NA	Other	YES	10/29/13	0.247	G1	Four Tier	Pancreas-Adenocarcinoma Ductal Type	NA	YES	-30	No	No	C25.2	2000-03-01	C25.2	YES	2013	YES
paad_tcga	TCGA-PZ-A5RE	TCGA-PZ-A5RE-01	44	MX	N1	Stage IIB	7th	T3	NA	NA	NA	Pancreatic Cancer	Pancreatic Adenocarcinoma	NA	NA	NA	NA	NA	NA	115	0	NA	NA	NA	12.91	1:Recurred/Progressed	NA	NA	NA	NOT HISPANIC OR LATINO	NA	NA	NA	6/21/13	0.1924	G3	Four Tier	Pancreas-Adenocarcinoma Ductal Type	NA	NA	NA	No	No	C25.0	2000-03-01	C25.0	YES	2012	YES
paad_tcga	TCGA-Q3-A5QY	TCGA-Q3-A5QY-01	58	MX	N1	Stage IIB	7th	T3	NA	NA	NO	Pancreatic Cancer	Pancreatic Adenocarcinoma	NA	NA	NA	NA	NA	NA	44	0	NA	NA	NA	13.67	0:DiseaseFree	-139	YES	NA	NOT HISPANIC OR LATINO	NA	NA	NO	4/26/13	0	G2	Four Tier	Pancreas-Adenocarcinoma Ductal Type	NA	NO	NA	No	No	C25.0	2000-03-01	C25.0	YES	2012	YES
paad_tcga	TCGA-Q3-AA2A	TCGA-Q3-AA2A-01	64	MX	N1	Stage IB	7th	T3	NA	None	YES	Pancreatic Cancer	Pancreatic Adenocarcinoma	NA	NA	NA	NA	NA	NA	18	0	NA	NA	NA	3.12	0:DiseaseFree	NA	NO	NA	NOT HISPANIC OR LATINO	NA	NA	NA	3/17/14	0.154	G1	Three Tier	Pancreas-Adenocarcinoma Ductal Type	NA	NA	NA	No	No	C25.0	2000-03-01	C25.0	YES	2013	YES
paad_tcga	TCGA-RB-A7B8	TCGA-RB-A7B8-01	81	MX	N1	Stage IIB	7th	T3	NA	None	YES	Pancreatic Cancer	Pancreatic Adenocarcinoma	NA	NA	NA	NA	NA	NA	84	0	NA	NA	NA	14.75	1:Recurred/Progressed	NA	NO	NA	NOT HISPANIC OR LATINO	NA	Other	YES	12/23/13	0.0902	G2	Four Tier	Pancreas-Adenocarcinoma-Other Subtype	ductal and micropapillary	NO	NA	No	No	C25.0	1955-03-01	C25.0	YES	2013	YES
paad_tcga	TCGA-RB-AA9M	TCGA-RB-AA9M-01	43	MX	N1	Stage IIB	7th	T1	NA	None	YES	Pancreatic Cancer	Pancreatic Adenocarcinoma	NA	NA	NA	NA	NA	NA	76	0	NA	NA	NA	8.48	1:Recurred/Progressed	NA	NO	NA	NOT HISPANIC OR LATINO	NA	Pancreas	YES	6/13/14	0.0001	G3	Four Tier	Pancreas-Adenocarcinoma Ductal Type	NA	NO	NA	No	No	C25.2	2000-03-01	C25.2	YES	2013	YES
paad_tcga	TCGA-RL-AAAS	TCGA-RL-AAAS-01	60	M0	N0	Stage IB	7th	T2	NA	NA	YES	Pancreatic Cancer	Pancreatic Adenocarcinoma	NA	NA	NA	NA	NA	NA	77	0	NA	NA	NA	0.3	0:DiseaseFree	NA	YES	NA	NOT HISPANIC OR LATINO	NA	NA	NO	7/16/14	0.0001	G2	NA	Pancreas-Adenocarcinoma Ductal Type	NA	NO	0	No	No	C25.0	2000-03-01	C25.0	YES	2013	YES
paad_tcga	TCGA-S4-A8RM	TCGA-S4-A8RM-01	67	MX	N1	Stage IIB	7th	T3	4	Weekly Drinker	YES	Pancreatic Cancer	Pancreatic Adenocarcinoma	NA	NA	NA	NA	NA	3	323	0	NA	NA	NA	24.21	0:DiseaseFree	NA	YES	NA	NOT HISPANIC OR LATINO	NA	Pancreas|Other	YES	2003-03-14	0.2143	G3	Three Tier	Pancreas-Adenocarcinoma Ductal Type	NA	NO	NA	No	No	C25.9	2000-03-01	C25.9	YES	2013	YES
paad_tcga	TCGA-S4-A8RO	TCGA-S4-A8RO-01	75	MX	N1	Stage IIB	7th	T3	3	Weekly Drinker	YES	Pancreatic Cancer	Pancreatic Adenocarcinoma	NA	NA	NA	NA	NA	2	199	0	NA	NA	NA	9.56	1:Recurred/Progressed	NA	NO	NA	NOT HISPANIC OR LATINO	NA	NA	NO	2003-03-14	0.3134	G2	Three Tier	Pancreas-Adenocarcinoma Ductal Type	NA	NO	NA	No	Yes, History of Prior Malignancy	C25.0	2000-03-01	C25.0	YES	2013	YES
paad_tcga	TCGA-S4-A8RP	TCGA-S4-A8RP-01	77	MX	N1	Stage IIB	7th	T3	NA	Social Drinker	YES	Pancreatic Cancer	Pancreatic Adenocarcinoma	NA	NA	NA	NA	NA	NA	1130	0	NA	NA	NA	NA	NA	NA	NO	NA	NA	NA	Other	YES	2003-03-14	0.2501	G3	Three Tier	Pancreas-Adenocarcinoma Ductal Type	NA	NO	NA	No	No	C25.0	2000-03-01	C25.0	YES	2010	YES
paad_tcga	TCGA-US-A774	TCGA-US-A774-01	76	MX	N1	Stage IIB	7th	T3	NA	Social Drinker	YES	Pancreatic Cancer	Pancreatic Adenocarcinoma	Medical Record	NA	NA	NA	NA	NA	670	0	NA	NA	NA	12.02	1:Recurred/Progressed	NA	NO	NA	NOT HISPANIC OR LATINO	NA	Breast|Other	YES	12/16/13	0.0002	G3	Four Tier	Pancreas-Adenocarcinoma Ductal Type	NA	NO	NA	No	No	C25.0	2000-03-01	C25.0	YES	2011	YES
paad_tcga	TCGA-US-A776	TCGA-US-A776-01	61	MX	N0	Stage IIA	7th	T3	NA	None	YES	Pancreatic Cancer	Pancreatic Adenocarcinoma	NA	NA	NA	NA	NA	NA	693	0	NA	NA	NA	39.95	0:DiseaseFree	NA	YES	NA	NOT HISPANIC OR LATINO	NA	NA	NO	12/16/13	0.3408	G2	Four Tier	Pancreas-Colloid (mucinous non-cystic) Carcinoma	NA	NO	NA	No	No	C25.0	1980-03-01	C25.0	YES	2011	YES
paad_tcga	TCGA-US-A779	TCGA-US-A779-01	54	MX	N1b	Stage IIB	7th	T3	NA	Occasional Drinker	YES	Pancreatic Cancer	Pancreatic Adenocarcinoma	Medical Record	NA	NA	NA	NA	NA	937	0	NA	NA	NA	NA	NA	NA	NO	NA	NOT HISPANIC OR LATINO	NA	NA	NO	12/17/13	0.1675	G1	Four Tier	Pancreas-Adenocarcinoma Ductal Type	NA	NO	NA	No	No	C25.0	2000-03-01	C25.0	YES	2011	YES
paad_tcga	TCGA-US-A77E	TCGA-US-A77E-01	73	MX	N1	Stage IIB	7th	T3	7	Daily Drinker	YES	Pancreatic Cancer	Pancreatic Adenocarcinoma	Medical Record	NA	NA	NA	NA	1	468	0	NA	NA	NA	5.45	1:Recurred/Progressed	NA	NO	NA	NOT HISPANIC OR LATINO	NA	Other	YES	12/17/13	0.079	G3	Four Tier	Pancreas-Adenocarcinoma-Other Subtype	Adenocarcinoma- NOS	NO	NA	No	Yes, History of Prior Malignancy	C25.0	1940-03-01	C25.0	YES	2012	YES
paad_tcga	TCGA-US-A77G	TCGA-US-A77G-01	64	MX	N1	Stage IIB	7th	T3	7	Daily Drinker	YES	Pancreatic Cancer	Pancreatic Adenocarcinoma	Medical Record	NA	NA	NA	NA	3	1077	0	NA	NA	NA	NA	NA	NA	NO	NA	NOT HISPANIC OR LATINO	NA	NA	NA	12/16/13	0.1246	G2	Four Tier	Pancreas-Adenocarcinoma Ductal Type	NA	NO	NA	No	No	C25.0	2000-03-01	C25.0	YES	2010	YES
paad_tcga	TCGA-US-A77J	TCGA-US-A77J-01	81	MX	N1b	Stage IIB	7th	T3	7	Daily Drinker	YES	Pancreatic Cancer	Pancreatic Adenocarcinoma	Medical Record	NA	NA	NA	NA	1	1022	0	NA	NA	NA	NA	NA	NA	NO	NA	NOT HISPANIC OR LATINO	NA	Pancreas	YES	12/16/13	0	G2	Four Tier	Pancreas-Adenocarcinoma Ductal Type	NA	NO	NA	No	No	C25.0	2000-03-01	C25.0	YES	2010	YES
paad_tcga	TCGA-XD-AAUG	TCGA-XD-AAUG-01	66	M1	N1	Stage IV	7th	T3	NA	Weekly Drinker	YES	Pancreatic Cancer	Pancreatic Adenocarcinoma	NA	NA	NA	NA	NA	NA	67	0	NA	NA	NA	13.8	0:DiseaseFree	NA	NA	NA	NOT HISPANIC OR LATINO	NA	Breast|Other	YES	2006-05-14	0.0001	G2	NA	Pancreas-Adenocarcinoma Ductal Type	NA	NA	NA	No	No	C25.1	2000-03-01	C25.1	YES	2013	NO
paad_tcga	TCGA-XD-AAUH	TCGA-XD-AAUH-01	57	M0	N1	Stage IIB	7th	T3	NA	Daily Drinker	YES	Pancreatic Cancer	Pancreatic Adenocarcinoma	NA	NA	NA	NA	NA	NA	43	0	NA	NA	NA	2.86	1:Recurred/Progressed	NA	NO	NA	NOT HISPANIC OR LATINO	NA	Other	YES	2006-05-14	0.0001	G2	NA	Pancreas-Adenocarcinoma Ductal Type	NA	NO	NA	No	No	C25.0	2000-03-01	C25.0	YES	2013	YES
paad_tcga	TCGA-XD-AAUI	TCGA-XD-AAUI-01	50	MX	N1	Stage IIB	7th	T3	NA	Occasional Drinker	YES	Pancreatic Cancer	Pancreatic Adenocarcinoma	NA	NA	NA	NA	NA	NA	63	0	NA	NA	NA	6.04	1:Recurred/Progressed	NA	YES	NA	NOT HISPANIC OR LATINO	NA	NA	NO	2006-05-14	0.0333	G2	NA	Pancreas-Adenocarcinoma Ductal Type	NA	NA	NA	No	No	C25.0	2000-03-01	C25.0	YES	2013	YES
paad_tcga	TCGA-XD-AAUL	TCGA-XD-AAUL-01	56	MX	N0	Stage IIA	7th	T3	NA	None	YES	Pancreatic Cancer	Pancreatic Adenocarcinoma	NA	NA	NA	NA	NA	NA	47	0	NA	NA	NA	16.36	0:DiseaseFree	NA	NO	NA	NOT HISPANIC OR LATINO	NA	NA	NO	2006-05-14	0.1501	G2	NA	Pancreas-Adenocarcinoma Ductal Type	NA	YES	-418	No	Yes, History of Prior Malignancy	C25.0	2000-03-01	C25.0	YES	2013	YES
paad_tcga	TCGA-XN-A8T3	TCGA-XN-A8T3-01	67	M0	N0	Stage IB	7th	T2	NA	NA	NO	Pancreatic Cancer	Pancreatic Adenocarcinoma	NA	NA	NA	NA	NA	NA	628	0	NA	NA	NA	31.24	0:DiseaseFree	NA	NO	NA	HISPANIC OR LATINO	NA	NA	NA	2002-09-15	0.0274	G2	Four Tier	Pancreas-Adenocarcinoma Ductal Type	NA	NO	NA	No	No	C25.0	2000-03-01	C25.0	YES	2012	YES
paad_tcga	TCGA-XN-A8T5	TCGA-XN-A8T5-01	53	M0	N0	Stage IB	7th	T2	NA	NA	NO	Pancreatic Cancer	Pancreatic Adenocarcinoma	NA	NA	NA	NA	NA	NA	334	0	NA	NA	NA	7.95	1:Recurred/Progressed	NA	YES	NA	HISPANIC OR LATINO	NA	NA	NA	2002-09-15	0	G2	Four Tier	Pancreas-Adenocarcinoma-Other Subtype	moderately differentiated ductal adenocarcinoma 60% + neuroendocrine 40%	NO	NA	No	No	C25.0	2000-03-01	C25.0	YES	2012	YES
paad_tcga	TCGA-YB-A89D	TCGA-YB-A89D-01	59	MX	N1	Stage IIB	7th	T3	NA	NA	NO	Pancreatic Cancer	Pancreatic Adenocarcinoma	NA	NA	NA	NA	NA	NA	48	0	NA	NA	NA	11.5	0:DiseaseFree	NA	YES	NA	NOT HISPANIC OR LATINO	NA	Other	YES	2/28/14	0.0016	G2	Four Tier	Pancreas-Adenocarcinoma Ductal Type	NA	NO	NA	No	No	C25.1	2000-03-01	C25.1	YES	2013	YES
paad_tcga	TCGA-YH-A8SY	TCGA-YH-A8SY-01	73	MX	N1	NA	7th	T3	2	Weekly Drinker	YES	Pancreatic Cancer	Pancreatic Adenocarcinoma	NA	NA	NA	NA	NA	NA	936	0	NA	NA	NA	12.75	0:DiseaseFree	NA	NO	NA	NOT HISPANIC OR LATINO	NA	NA	NO	5/13/14	0.2168	G2	Three Tier	NA	NA	NO	NA	No	No	C25.0	1940-03-01	C25.0	YES	2011	YES
paad_tcga	TCGA-YY-A8LH	TCGA-YY-A8LH-01	61	MX	N1	Stage IIB	6th	T3	NA	Occasional Drinker	YES	Pancreatic Cancer	Pancreatic Adenocarcinoma	NA	NA	NA	NA	NA	NA	1717	0	NA	NA	NA	66.23	0:DiseaseFree	NA	NO	NA	NOT HISPANIC OR LATINO	NA	Breast|Other	YES	2004-03-14	0.275	G3	NA	Pancreas-Adenocarcinoma Ductal Type	NA	NO	NA	No	No	C25.0	2000-03-01	C25.0	YES	2009	YES
paad_tcga	TCGA-Z5-AAPL	TCGA-Z5-AAPL-01	74	M0	N0	Stage IIA	7th	T3	NA	NA	NA	Pancreatic Cancer	Pancreatic Adenocarcinoma	NA	NA	NA	NA	NA	NA	220	0	NA	NA	NA	15.34	0:DiseaseFree	NA	NA	NA	NOT HISPANIC OR LATINO	NA	NA	NA	11/13/14	0	G1	NA	Pancreas-Adenocarcinoma Ductal Type	NA	NA	NA	No	No	C25.9	2000-03-01	C25.9	YES	2013	YES
[truncated: 53 more columns]
